# Supplementary material for: Study on energy evolution and crack propagation of filling mortar-rock at different loading rates
Source: PLoS One. 2025 Jul 29;20(7):e0327902. doi: 10.1371/journal.pone.0327902 (PMC12306771; doi:10.1371/journal.pone.0327902)
Supplement: S1 File — (ZIP) [file pone.0327902.s001.zip]

Archive with 2 entries (1 files):
- Supporting Information/S1 File. Contains all data.xlsx
- Supporting Information/
