# Supplementary material for: Study on energy evolution and crack propagation of filling mortar-rock at different loading rates
Source: PLoS One. 2025 Jul 29;20(7):e0327902. doi: 10.1371/journal.pone.0327902 (PMC12306771; doi:10.1371/journal.pone.0327902)
Supplement: S1 File — (ZIP) [file pone.0327902.s001.zip › Supporting Information/S1 File. Contains all data.xlsx]

## Sheet: Fig 3 data
(a)M20									(b)M30									(c)M40
0.02mm/min		0.06mm/min		0.2mm/min		0.6mm/min			0.02mm/min		0.06mm/min		0.2mm/min		0.6mm/min			0.02mm/min		0.06mm/min		0.2mm/min		0.6mm/min
3.35704e-06	0.01948	2.01422e-06	0.01838	0	0.13322	1.00711e-06	0.01789		1.00711e-06	0.01967	2.01422e-06	0.018932	3.35704e-06	0.0199782	3.11725e-06	0.0168395		1.00711e-06	0.01789	2.34993e-06	0.01734	2.23803e-06	0.01852	2.34993e-06	0.01667
6.37837e-06	0.02207	4.36415e-06	0.01998	0	0.13322	2.01422e-06	0.01838		2.01422e-06	0.01907	4.36415e-06	0.0210245	6.71408e-06	0.0226187	6.47429e-06	0.0168395		2.01422e-06	0.01893	4.36415e-06	0.01789	4.47605e-06	0.01907	4.69985e-06	0.01716
1.00711e-05	0.02471	6.71408e-06	0.02157	0	0.13322	3.35704e-06	0.01893		3.35704e-06	0.01967	6.37837e-06	0.0220707	1.00711e-05	0.0252593	9.35175e-06	0.0168395		3.35704e-06	0.02053	6.71408e-06	0.01789	6.49027e-06	0.01907	6.81479e-06	0.01716
1.30925e-05	0.02735	9.064e-06	0.02262	0	0.13322	4.36415e-06	0.01998		4.36415e-06	0.02022	8.7283e-06	0.023665	1.30925e-05	0.0273517	1.2469e-05	0.0173377		4.36415e-06	0.02157	9.064e-06	0.01789	8.7283e-06	0.01907	9.16472e-06	0.01716
1.64495e-05	0.03054	1.10782e-05	0.02421	0	0.13322	5.70697e-06	0.02102		5.37126e-06	0.02022	1.10782e-05	0.0252593	1.67852e-05	0.0294442	1.5826e-05	0.0173377		5.37126e-06	0.02262	1.10782e-05	0.01838	1.09663e-05	0.01907	1.15146e-05	0.01716
1.98065e-05	0.03313	1.30925e-05	0.02576	0	0.13322	6.71408e-06	0.02157		6.71408e-06	0.02022	1.34282e-05	0.0273517	1.98065e-05	0.0294442	1.89433e-05	0.0168395		6.71408e-06	0.02421	1.34282e-05	0.01838	1.32044e-05	0.01967	1.38646e-05	0.01771
2.31636e-05	0.03368	1.54424e-05	0.02735	0	0.13322	7.72119e-06	0.02207		7.72119e-06	0.02083	1.54424e-05	0.028946	2.31636e-05	0.0294442	2.23003e-05	0.0168395		7.72119e-06	0.02576	1.54424e-05	0.01893	1.56662e-05	0.01967	1.64495e-05	0.01771
2.65206e-05	0.03368	1.77923e-05	0.02895	0	0.13322	8.7283e-06	0.02317		8.7283e-06	0.02083	1.74566e-05	0.0310385	2.68563e-05	0.0294442	2.51778e-05	0.0168395		8.7283e-06	0.02685	1.77923e-05	0.01893	1.76804e-05	0.02022	1.85644e-05	0.0182
2.98776e-05	0.03368	2.01422e-05	0.02999	0	0.13322	1.00711e-05	0.02366		9.73541e-06	0.02143	1.98065e-05	0.0326328	2.98776e-05	0.0294442	2.85348e-05	0.0178857		1.00711e-05	0.0284	2.01422e-05	0.01838	2.01422e-05	0.01967	2.11493e-05	0.01771
3.35704e-05	0.03368	2.21565e-05	0.03159	0	0.13322	1.10782e-05	0.02421		1.10782e-05	0.02198	2.21565e-05	0.034227	3.35704e-05	0.028946	3.16521e-05	0.0178857		1.10782e-05	0.02944	2.21565e-05	0.01838	2.21565e-05	0.02022	2.32643e-05	0.0182
3.65917e-05	0.03423	2.41707e-05	0.03313	0	0.13322	1.20853e-05	0.02471		1.20853e-05	0.02198	2.45064e-05	0.0357715	3.65917e-05	0.0294442	3.47693e-05	0.0173377		1.20853e-05	0.03054	2.45064e-05	0.01838	2.43945e-05	0.02022	2.56142e-05	0.0182
3.99488e-05	0.03368	2.65206e-05	0.03368	0	0.13322	1.34282e-05	0.02526		1.30925e-05	0.02258	2.65206e-05	0.0373658	3.99488e-05	0.0294442	3.81264e-05	0.0178857		1.30925e-05	0.03208	2.68563e-05	0.01893	2.66325e-05	0.02022	2.79641e-05	0.0182
4.33058e-05	0.03368	2.88705e-05	0.03473	0	0.13322	1.44353e-05	0.02576		1.44353e-05	0.02373	2.88705e-05	0.03896	4.33058e-05	0.0294442	4.12436e-05	0.0178857		1.44353e-05	0.03313	2.88705e-05	0.01893	2.88705e-05	0.02022	3.03141e-05	0.0182
4.66628e-05	0.03423	3.12205e-05	0.03632	0	0.13322	1.54424e-05	0.02631		1.54424e-05	0.02428	3.08848e-05	0.0410525	4.66628e-05	0.0294442	4.43609e-05	0.0178857		1.54424e-05	0.03423	3.12205e-05	0.01838	3.11086e-05	0.02022	3.2664e-05	0.0182
5.00199e-05	0.03423	3.32347e-05	0.03791	0	0.13322	1.67852e-05	0.02685		1.64495e-05	0.02373	3.32347e-05	0.0420988	5.00199e-05	0.0294442	4.74781e-05	0.0178857		1.64495e-05	0.03577	3.32347e-05	0.01838	3.33466e-05	0.01967	3.50139e-05	0.01771
5.30412e-05	0.03423	3.55846e-05	0.03896	0	0.13322	1.77923e-05	0.0279		1.77923e-05	0.02428	3.55846e-05	0.043693	5.33769e-05	0.0310385	5.05954e-05	0.018384		1.77923e-05	0.03737	3.55846e-05	0.01789	3.55846e-05	0.02083	3.73638e-05	0.01874
5.63982e-05	0.03423	3.75988e-05	0.04001	0	0.13322	1.87994e-05	0.0284		1.87994e-05	0.02428	3.75988e-05	0.0457855	5.6734e-05	0.033679	5.39524e-05	0.018384		1.87994e-05	0.03791	3.79345e-05	0.01838	3.75988e-05	0.02083	3.94788e-05	0.01874
6.0091e-05	0.03473	3.99488e-05	0.0416	0	0.13322	1.98065e-05	0.02895		1.98065e-05	0.02428	3.99488e-05	0.0473798	6.0091e-05	0.0363195	5.70697e-05	0.018384		1.98065e-05	0.03896	4.02845e-05	0.01838	3.98369e-05	0.02083	4.18287e-05	0.01874
6.31123e-05	0.03632	4.22987e-05	0.04265	0	0.13322	2.11493e-05	0.02999		2.08136e-05	0.02488	4.1963e-05	0.0494723	6.31123e-05	0.03896	6.04267e-05	0.018932		2.11493e-05	0.04001	4.22987e-05	0.01789	4.22987e-05	0.02143	4.44136e-05	0.01929
6.68051e-05	0.03896	4.43129e-05	0.04419	0	0.13322	2.21565e-05	0.03054		2.21565e-05	0.02548	4.43129e-05	0.0505185	6.68051e-05	0.0416006	6.33042e-05	0.018932		2.21565e-05	0.0416	4.46486e-05	0.01789	4.43129e-05	0.02143	4.65286e-05	0.01929
6.98264e-05	0.0421	4.66628e-05	0.04529	0	0.13322	2.31636e-05	0.03104		2.31636e-05	0.02488	4.66628e-05	0.0521128	6.98264e-05	0.0452873	6.64214e-05	0.018932		2.31636e-05	0.04315	4.66628e-05	0.01838	4.67747e-05	0.02143	4.91135e-05	0.01929
7.31834e-05	0.04474	4.86771e-05	0.04683	0	0.13322	2.45064e-05	0.03104		2.41707e-05	0.02548	4.86771e-05	0.0542053	7.35191e-05	0.047878	6.97784e-05	0.01948		2.41707e-05	0.04474	4.90128e-05	0.01838	4.8789e-05	0.02143	5.12284e-05	0.01929
7.65405e-05	0.04788	5.1027e-05	0.04788	2.68563e-06	0.13322	2.55135e-05	0.03159		2.55135e-05	0.02663	5.1027e-05	0.0552515	7.65405e-05	0.0500203	7.28957e-05	0.018932		2.55135e-05	0.04579	5.13627e-05	0.01734	5.1027e-05	0.02143	5.35783e-05	0.01929
7.98975e-05	0.05107	5.33769e-05	0.04843	6.37837e-06	0.13372	2.68563e-05	0.03313		2.65206e-05	0.02603	5.30412e-05	0.0573938	7.98975e-05	0.053159	7.62527e-05	0.01948		2.65206e-05	0.04738	5.33769e-05	0.01789	5.3265e-05	0.02198	5.59283e-05	0.01978
8.32546e-05	0.05316	5.53911e-05	0.05002	1.04068e-05	0.13427	2.78634e-05	0.03313		2.78634e-05	0.02663	5.53911e-05	0.0589383	8.35903e-05	0.0563476	7.91302e-05	0.01948		2.75277e-05	0.04788	5.57268e-05	0.01734	5.5503e-05	0.02198	5.82782e-05	0.01978
8.66116e-05	0.05635	5.77411e-05	0.05107	1.4771e-05	0.13482	2.88705e-05	0.03368		2.88705e-05	0.02718	5.77411e-05	0.0605325	8.66116e-05	0.0589383	8.2727e-05	0.0199782		2.88705e-05	0.04947	5.77411e-05	0.01789	5.77411e-05	0.02198	6.06281e-05	0.01978
8.99686e-05	0.05949	5.97553e-05	0.05156	1.91351e-05	0.13531	2.98776e-05	0.03423		2.98776e-05	0.02779	5.97553e-05	0.0621268	8.99686e-05	0.0621268	8.56045e-05	0.0205263		2.98776e-05	0.05107	6.0091e-05	0.01838	5.99791e-05	0.02258	6.2978e-05	0.02032
9.33257e-05	0.06213	6.21052e-05	0.05316	2.34993e-05	0.13586	3.12205e-05	0.03527		3.08848e-05	0.02833	6.21052e-05	0.0642193	9.33257e-05	0.0652655	8.87217e-05	0.0205263		3.08848e-05	0.05211	6.24409e-05	0.01789	6.22171e-05	0.02258	6.5328e-05	0.02032
9.6347e-05	0.06527	6.44551e-05	0.05421	2.81991e-05	0.13636	3.22276e-05	0.03577		3.22276e-05	0.02833	6.41194e-05	0.0658136	9.66827e-05	0.0679061	9.20788e-05	0.0205263		3.22276e-05	0.05371	6.44551e-05	0.01838	6.44551e-05	0.02198	6.76779e-05	0.01978
0.00010004	0.06845	6.64694e-05	0.05525	3.22276e-05	0.13691	3.32347e-05	0.03682		3.32347e-05	0.02779	6.64694e-05	0.0674079	0.00010004	0.0705466	9.5196e-05	0.0205263		3.32347e-05	0.05525	6.68051e-05	0.01789	6.66932e-05	0.02258	7.00278e-05	0.02032
0.000103061	0.07109	6.88193e-05	0.05635	3.69274e-05	0.13795	3.42418e-05	0.03682		3.42418e-05	0.02894	6.88193e-05	0.0684541	0.000103397	0.0731871	9.85531e-05	0.0210245		3.42418e-05	0.0558	6.88193e-05	0.01734	6.89312e-05	0.02258	7.23777e-05	0.02032
0.000106754	0.07423	7.08335e-05	0.05789	4.12916e-05	0.139	3.55846e-05	0.03737		3.55846e-05	0.02894	7.08335e-05	0.0699985	0.000106754	0.0758276	0.000101431	0.0210245		3.55846e-05	0.05739	7.11692e-05	0.01789	7.09454e-05	0.02313	7.44927e-05	0.02081
0.000109775	0.07737	7.31834e-05	0.05894	4.56557e-05	0.14005	3.65917e-05	0.03841		3.65917e-05	0.02954	7.31834e-05	0.0721408	0.000109775	0.0784183	0.000104548	0.0210245		3.65917e-05	0.05894	7.35191e-05	0.01838	7.31834e-05	0.02258	7.68426e-05	0.02032
0.000113132	0.08001	7.55334e-05	0.05949	5.03556e-05	0.14059	3.79345e-05	0.03841		3.75988e-05	0.02954	7.55334e-05	0.0736853	0.000113132	0.0821051	0.000107905	0.0215725		3.75988e-05	0.06053	7.55334e-05	0.01893	7.54215e-05	0.02313	7.91925e-05	0.02081
0.000116825	0.08265	7.75476e-05	0.06053	5.47197e-05	0.14109	3.89416e-05	0.03946		3.89416e-05	0.03009	7.75476e-05	0.0752796	0.000116489	0.0852936	0.000111022	0.0215725		3.89416e-05	0.06213	7.78833e-05	0.01893	7.76595e-05	0.02258	8.15425e-05	0.02032
0.000119846	0.08579	7.98975e-05	0.06158	5.90839e-05	0.14164	3.99488e-05	0.04001		3.99488e-05	0.03009	7.98975e-05	0.0768738	0.000119846	0.0884323	0.000114379	0.0215725		3.99488e-05	0.06317	8.02332e-05	0.01893	7.98975e-05	0.02313	8.38924e-05	0.02081
0.000123539	0.08898	8.22474e-05	0.06263	6.37837e-05	0.14109	4.09559e-05	0.04001		4.09559e-05	0.03069	8.19117e-05	0.0784183	0.000123539	0.0905746	0.000117257	0.0215725		4.09559e-05	0.06422	8.22474e-05	0.01893	8.21355e-05	0.02373	8.62423e-05	0.02136
0.00012656	0.09267	8.42617e-05	0.06372	6.78122e-05	0.14109	4.22987e-05	0.0405		4.1963e-05	0.03124	8.42617e-05	0.0800126	0.00012656	0.0937134	0.000120374	0.0226187		4.22987e-05	0.06527	8.45974e-05	0.01893	8.43736e-05	0.02313	8.85922e-05	0.02081
0.000129917	0.09531	8.66116e-05	0.06477	7.21763e-05	0.14109	4.33058e-05	0.04105		4.33058e-05	0.03124	8.62759e-05	0.0816068	0.000129917	0.0963539	0.000123731	0.0220707		4.33058e-05	0.06686	8.66116e-05	0.01893	8.66116e-05	0.02258	9.09422e-05	0.02032
0.000133274	0.09795	8.86258e-05	0.06581	7.68762e-05	0.14109	4.43129e-05	0.0416		4.43129e-05	0.03124	8.89615e-05	0.0826531	0.000133274	0.0989944	0.000126848	0.0220707		4.43129e-05	0.06791	8.89615e-05	0.01893	8.88496e-05	0.02373	9.32921e-05	0.02136
0.000136631	0.10109	9.09757e-05	0.06686	8.12403e-05	0.14109	4.56557e-05	0.04265		4.532e-05	0.03239	9.09757e-05	0.0847456	0.000136631	0.102133	0.000130205	0.0226187		4.532e-05	0.07	9.13114e-05	0.01838	9.10876e-05	0.02428	9.5642e-05	0.02185
0.000139989	0.10477	9.33257e-05	0.06741	8.59402e-05	0.14109	4.66628e-05	0.04265		4.66628e-05	0.03239	9.299e-05	0.0863398	0.000139989	0.104774	0.000133083	0.0231668		4.66628e-05	0.07055	9.36614e-05	0.01893	9.33257e-05	0.02428	9.7992e-05	0.02185
0.00014301	0.10741	9.53399e-05	0.06895	8.99686e-05	0.14059	4.76699e-05	0.04315		4.76699e-05	0.03184	9.53399e-05	0.0879341	0.000143346	0.107912	0.000136679	0.0226187		4.76699e-05	0.07159	9.56756e-05	0.01948	9.55637e-05	0.02428	0.000100342	0.02185
0.000146367	0.11055	9.76898e-05	0.07	9.46685e-05	0.14164	4.90128e-05	0.04369		4.86771e-05	0.03239	9.76898e-05	0.0894786	0.000146703	0.110055	0.000139557	0.0226187		4.86771e-05	0.07319	9.76898e-05	0.01893	9.75779e-05	0.02428	0.000102457	0.02185
0.00015006	0.11374	0.00010004	0.07109	9.90326e-05	0.14324	5.00199e-05	0.04419		5.00199e-05	0.03299	0.00010004	0.0905746	0.00015006	0.112695	0.000142674	0.0231668		5.00199e-05	0.07473	0.00010004	0.01893	9.98159e-05	0.02428	0.000104807	0.02185
0.000153081	0.11688	0.000102054	0.07159	0.000103397	0.14373	5.1027e-05	0.04474		5.1027e-05	0.03414	0.000102054	0.0921191	0.000153417	0.115834	0.000146031	0.0231668		5.1027e-05	0.07583	0.00010239	0.01948	0.000102054	0.02488	0.000107157	0.02239
0.000156774	0.12007	0.000104404	0.07264	0.000108097	0.14428	5.20341e-05	0.04419		5.20341e-05	0.03359	0.000104404	0.0937134	0.000156774	0.118474	0.000149148	0.023665		5.20341e-05	0.07687	0.00010474	0.01948	0.000104292	0.02488	0.000109507	0.02239
0.000159795	0.12376	0.000106418	0.07369	0.000112125	0.14583	5.33769e-05	0.04579		5.30412e-05	0.03414	0.000106418	0.0953076	0.000160131	0.121613	0.000152505	0.024213		5.33769e-05	0.07842	0.000106754	0.01893	0.000106754	0.02488	0.000112092	0.02239
0.000163152	0.12689	0.000108768	0.07473	0.000116825	0.14637	5.4384e-05	0.04633		5.4384e-05	0.03529	0.000108768	0.0968521	0.000163488	0.124254	0.000155383	0.024213		5.4384e-05	0.08001	0.000109104	0.01893	0.000108768	0.02488	0.000114206	0.02239
0.000166509	0.12953	0.000111118	0.07583	0.000121189	0.14742	5.53911e-05	0.04633		5.53911e-05	0.03475	0.000111118	0.0984464	0.000166509	0.126894	0.0001585	0.024213		5.53911e-05	0.08106	0.000111118	0.01948	0.00011123	0.02548	0.000116791	0.02294
0.000169866	0.13218	0.000113132	0.07633	0.000125553	0.14797	5.6734e-05	0.04738		5.63982e-05	0.03475	0.000113132	0.100041	0.000169866	0.129535	0.000161857	0.024213		5.6734e-05	0.08211	0.000113468	0.01948	0.000113244	0.02548	0.000118906	0.02294
0.000173559	0.13586	0.000115482	0.07737	0.000130253	0.14847	5.77411e-05	0.04738		5.77411e-05	0.03475	0.000115482	0.101635	0.000173559	0.132175	0.000164974	0.024213		5.77411e-05	0.0837	0.000115818	0.01948	0.000115482	0.02603	0.000121256	0.02343
0.00017658	0.139	0.000117832	0.07842	0.000134617	0.14951	5.87482e-05	0.04788		5.87482e-05	0.03529	0.000117496	0.103727	0.00017658	0.135314	0.000168331	0.024213		5.87482e-05	0.08475	0.000117832	0.01948	0.00011772	0.02548	0.000123606	0.02294
0.000179937	0.14164	0.000119846	0.08001	0.000139317	0.15006	6.0091e-05	0.04843		6.0091e-05	0.03644	0.000119846	0.105322	0.000180273	0.137954	0.000171209	0.0247112		5.97553e-05	0.08634	0.000120182	0.01838	0.000119958	0.02603	0.000125956	0.02343
0.000183294	0.14428	0.000122196	0.08056	0.000143346	0.15111	6.10981e-05	0.04897		6.10981e-05	0.03705	0.000122196	0.106866	0.000183294	0.140595	0.000174326	0.0252593		6.10981e-05	0.08739	0.000122196	0.01838	0.000122196	0.02663	0.000128306	0.02397
0.000186651	0.14742	0.000124546	0.08106	0.00014771	0.15111	6.21052e-05	0.04947		6.21052e-05	0.03705	0.00012421	0.107912	0.000186651	0.143235	0.000177683	0.0252593		6.21052e-05	0.08948	0.000124546	0.01948	0.000124434	0.02718	0.000130656	0.02446
0.000190008	0.15111	0.00012656	0.08211	0.00015241	0.15166	6.3448e-05	0.05002		6.31123e-05	0.03705	0.00012656	0.110055	0.000190008	0.145826	0.0001808	0.0257575		6.31123e-05	0.09003	0.000126896	0.01948	0.000126672	0.02779	0.000133006	0.02501
0.00019303	0.15479	0.00012891	0.0832	0.000156774	0.15215	6.44551e-05	0.05052		6.44551e-05	0.03765	0.000128575	0.111101	0.000193365	0.149015	0.000184158	0.0263055		6.44551e-05	0.09162	0.00012891	0.01893	0.00012891	0.02894	0.000135356	0.02604
0.000196387	0.15798	0.000130924	0.08425	0.000161474	0.1527	6.54622e-05	0.05107		6.54622e-05	0.03765	0.000130924	0.112147	0.000196722	0.151655	0.000187035	0.0257575		6.54622e-05	0.09267	0.00013126	0.01948	0.000130924	0.02894	0.000137471	0.02604
0.000199744	0.16112	0.000133274	0.08475	0.000165502	0.1532	6.64694e-05	0.05156		6.64694e-05	0.0382	0.000133274	0.113741	0.000200079	0.154794	0.000190152	0.0257575		6.64694e-05	0.09371	0.000133274	0.01948	0.000133386	0.02954	0.000140056	0.02658
0.000203101	0.16426	0.000135289	0.08529	0.000169866	0.1532	6.78122e-05	0.05156		6.78122e-05	0.0382	0.000135289	0.115286	0.000203437	0.157434	0.000193509	0.0257575		6.78122e-05	0.09531	0.000135624	0.01948	0.000135401	0.03069	0.000142171	0.02762
0.000206794	0.16745	0.000137639	0.08634	0.000174566	0.1543	6.88193e-05	0.05266		6.88193e-05	0.0388	0.000137639	0.11688	0.000206794	0.160573	0.000196627	0.0257575		6.88193e-05	0.09635	0.000137974	0.01948	0.000137862	0.03124	0.000144755	0.02811
0.000209815	0.17009	0.000139989	0.08739	0.00017893	0.1543	7.01621e-05	0.05266		6.98264e-05	0.03935	0.000139653	0.118973	0.000209815	0.162715	0.000199984	0.0263055		6.98264e-05	0.09795	0.000139989	0.01948	0.000139877	0.03239	0.00014687	0.02915
0.000213172	0.17378	0.000142003	0.08898	0.00018363	0.15479	7.11692e-05	0.05316		7.11692e-05	0.03935	0.000142003	0.120567	0.000213508	0.165356	0.000203101	0.0263055		7.11692e-05	0.09949	0.000142338	0.01948	0.000142115	0.03299	0.00014922	0.02969
0.000216529	0.17746	0.000144353	0.08948	0.000187658	0.15584	7.21763e-05	0.05371		7.21763e-05	0.03995	0.000144353	0.122161	0.000216529	0.168495	0.000206458	0.0263055		7.21763e-05	0.10054	0.000144353	0.01893	0.000144353	0.03414	0.00015157	0.03073
0.000219886	0.1806	0.000146703	0.09003	0.000192358	0.15639	7.31834e-05	0.05475		7.31834e-05	0.03995	0.000146367	0.123755	0.000219886	0.171633	0.000209335	0.0268535		7.31834e-05	0.10213	0.000146703	0.01948	0.000146591	0.03475	0.00015392	0.03127
0.000223243	0.18379	0.000148717	0.09107	0.000196722	0.15639	7.45263e-05	0.05475		7.41905e-05	0.0405	0.000148717	0.125848	0.000223243	0.174274	0.000212692	0.0268535		7.45263e-05	0.10373	0.000149053	0.01893	0.000149053	0.0359	0.000156505	0.03231
0.0002266	0.18638	0.000151067	0.09212	0.000201087	0.15743	7.55334e-05	0.05525		7.55334e-05	0.0405	0.000150731	0.126894	0.0002266	0.176914	0.00021581	0.0268535		7.55334e-05	0.10532	0.000151067	0.01893	0.000151067	0.03705	0.00015862	0.03334
0.000229957	0.19007	0.000153081	0.09267	0.000205786	0.15798	7.65405e-05	0.0558		7.65405e-05	0.0411	0.000153417	0.128488	0.000229957	0.180103	0.000218927	0.0273517		7.65405e-05	0.10582	0.000153417	0.01948	0.000153305	0.03765	0.00016097	0.03388
0.000233314	0.19326	0.000155431	0.09371	0.000209815	0.15798	7.78833e-05	0.0558		7.75476e-05	0.0411	0.000155431	0.130033	0.000233314	0.182694	0.000222284	0.0278998		7.75476e-05	0.10687	0.000155431	0.01893	0.000155543	0.0382	0.00016332	0.03438
0.000236671	0.19694	0.000157445	0.09476	0.000214515	0.15798	7.88904e-05	0.05635		7.88904e-05	0.04171	0.000157445	0.131627	0.000236671	0.185882	0.000225161	0.0273517		7.88904e-05	0.10846	0.000157781	0.01893	0.000157781	0.0388	0.00016567	0.03492
0.000240028	0.19958	0.000159795	0.09531	0.000219215	0.15848	7.98975e-05	0.05635		7.98975e-05	0.04171	0.000159795	0.132673	0.000240028	0.188523	0.000228279	0.0278998		7.98975e-05	0.11005	0.000160131	0.01893	0.000160019	0.03995	0.00016802	0.03596
0.00024305	0.20272	0.000162145	0.09685	0.000223243	0.15903	8.12403e-05	0.05685		8.09046e-05	0.04225	0.000162145	0.134268	0.000243385	0.191163	0.000231636	0.0273517		8.09046e-05	0.1116	0.000162145	0.01893	0.000162033	0.0405	0.000170135	0.03645
0.000246742	0.20591	0.000164159	0.0974	0.000228279	0.15953	8.22474e-05	0.05789		8.22474e-05	0.04286	0.000164495	0.135862	0.000246742	0.194302	0.000234753	0.0278998		8.22474e-05	0.11319	0.000164495	0.01893	0.000164271	0.04225	0.000172485	0.03803
0.000249764	0.20905	0.000166845	0.09845	0.000232307	0.16007	8.32546e-05	0.05844		8.32546e-05	0.0434	0.000166509	0.137406	0.000250099	0.197441	0.00023811	0.028398		8.32546e-05	0.11479	0.000166845	0.01893	0.000166733	0.04286	0.00017507	0.03857
0.000253121	0.21219	0.000168859	0.09949	0.000236671	0.16007	8.42617e-05	0.05894		8.42617e-05	0.0434	0.000168859	0.139001	0.000253456	0.200081	0.000240987	0.028398		8.42617e-05	0.11583	0.000168859	0.01893	0.000168747	0.04401	0.000177184	0.03961
0.000256478	0.21587	0.000170873	0.10054	0.000241371	0.16007	8.56045e-05	0.05894		8.52688e-05	0.0434	0.000170873	0.140595	0.000256478	0.202722	0.000244584	0.0278998		8.56045e-05	0.11688	0.000171209	0.01893	0.000171209	0.04455	0.000179769	0.0401
0.000259835	0.21852	0.000173223	0.10109	0.000245735	0.16112	8.66116e-05	0.05949		8.66116e-05	0.04401	0.000173223	0.141641	0.000259835	0.205362	0.000247462	0.028946		8.66116e-05	0.11793	0.000173559	0.01893	0.000173223	0.04576	0.000181884	0.04118
0.000263528	0.2217	0.000175573	0.10213	0.000250099	0.16167	8.76187e-05	0.06003		8.76187e-05	0.04516	0.000175573	0.143235	0.000263528	0.209049	0.000250579	0.0294442		8.76187e-05	0.11952	0.000175573	0.01948	0.000175461	0.04691	0.000184234	0.04222
0.000266549	0.22539	0.000177587	0.10318	0.000254464	0.16167	8.89615e-05	0.06053		8.86258e-05	0.04516	0.000177587	0.14478	0.000266549	0.212188	0.000253936	0.028946		8.86258e-05	0.12057	0.000177923	0.01893	0.000177699	0.04746	0.000186584	0.04271
0.000270242	0.22853	0.000179937	0.10373	0.000258828	0.16272	8.99686e-05	0.06053		8.99686e-05	0.04516	0.000179937	0.146374	0.000270242	0.21433	0.000257053	0.028946		8.99686e-05	0.12266	0.000179937	0.01893	0.000179937	0.04861	0.000188934	0.04375
0.000273263	0.23222	0.000181951	0.10477	0.000263192	0.16217	9.13114e-05	0.06108		9.09757e-05	0.04576	0.000181951	0.148467	0.000273263	0.217469	0.00026041	0.0294442		9.09757e-05	0.12376	0.000182287	0.01893	0.000182175	0.04982	0.000191284	0.04483
0.00027662	0.23535	0.000184301	0.10637	0.000267892	0.16217	9.23186e-05	0.06158		9.23186e-05	0.04576	0.000184301	0.150061	0.00027662	0.220608	0.000263288	0.0294442		9.19829e-05	0.1248	0.000184637	0.01893	0.000184413	0.05036	0.000193634	0.04533
0.000279977	0.23854	0.000186651	0.10687	0.000272256	0.16321	9.33257e-05	0.06158		9.33257e-05	0.04631	0.000186651	0.151655	0.000279977	0.223248	0.000266645	0.0294442		9.33257e-05	0.12585	0.000186651	0.01893	0.000186651	0.05151	0.000195984	0.04636
0.000283334	0.24223	0.000189001	0.10791	0.00027662	0.16376	9.43328e-05	0.06263		9.43328e-05	0.04631	0.000188666	0.1532	0.000283334	0.225889	0.000269762	0.0294442		9.43328e-05	0.12689	0.000189001	0.01893	0.000188889	0.05267	0.000198334	0.0474
0.000286355	0.24592	0.000191015	0.10846	0.000280984	0.16376	9.56756e-05	0.06317		9.53399e-05	0.04691	0.000191015	0.154794	0.000286691	0.229077	0.000272879	0.0294442		9.56756e-05	0.12899	0.000191015	0.01893	0.000191127	0.05387	0.000200684	0.04848
0.000290048	0.24906	0.000193365	0.10951	0.000285684	0.16426	9.66827e-05	0.06317		9.66827e-05	0.04691	0.00019303	0.156388	0.000290048	0.231668	0.000276236	0.0294442		9.66827e-05	0.13058	0.000193365	0.01893	0.000193365	0.05442	0.000203034	0.04898
0.000293069	0.25224	0.00019538	0.11055	0.000290048	0.16426	9.76898e-05	0.06372		9.76898e-05	0.04746	0.00019538	0.157434	0.000293405	0.234856	0.000279114	0.0299923		9.76898e-05	0.13163	0.000195715	0.01893	0.00019538	0.05557	0.000205149	0.05001
0.000296762	0.25538	0.00019773	0.1111	0.000294748	0.16536	9.86969e-05	0.06422		9.86969e-05	0.04746	0.00019773	0.159029	0.000296762	0.237995	0.000282471	0.0305403		9.86969e-05	0.13267	0.00019773	0.01893	0.000197841	0.05732	0.000207734	0.05159
0.000299784	0.25857	0.000200079	0.11215	0.000298776	0.16536	0.00010004	0.06422		9.9704e-05	0.04806	0.000199744	0.160573	0.000300119	0.240636	0.000285588	0.0305403		0.00010004	0.13427	0.000200079	0.01893	0.000199856	0.05793	0.000209848	0.05213
0.000303141	0.26226	0.000202094	0.1127	0.000303476	0.16536	0.000101047	0.06477		0.000101047	0.04806	0.000202094	0.162167	0.000303476	0.243824	0.000288705	0.0299923		0.000101047	0.13586	0.000202094	0.01893	0.000202094	0.05908	0.000212198	0.05317
0.000306498	0.2654	0.000204444	0.11374	0.00030784	0.16585	0.00010239	0.06581		0.000102054	0.04861	0.000204108	0.16426	0.000306498	0.246415	0.000291823	0.0305403		0.000102054	0.13691	0.000204444	0.01838	0.000204556	0.06023	0.000214783	0.05421
0.000309855	0.26854	0.000206458	0.11424	0.000312205	0.1664	0.000103397	0.06581		0.000103397	0.04921	0.000206458	0.165356	0.000309855	0.249603	0.00029494	0.0310385		0.000103397	0.1385	0.000206794	0.01893	0.00020657	0.06078	0.000216898	0.0547
0.000313212	0.27222	0.000208808	0.11583	0.000316904	0.1664	0.000104404	0.06631		0.000104404	0.04982	0.000208808	0.166402	0.000313212	0.252244	0.000298297	0.0310385		0.000104404	0.13955	0.000208808	0.01893	0.000209032	0.06198	0.000219483	0.05578
0.000316569	0.27541	0.000211158	0.11688	0.000320933	0.1669	0.000105411	0.06631		0.000105411	0.04982	0.000210822	0.167947	0.000316569	0.255931	0.000301414	0.0310385		0.000105411	0.14059	0.000211158	0.01893	0.000211046	0.06253	0.000221598	0.05628
0.000320261	0.2791	0.000213172	0.11743	0.000325968	0.16745	0.000106754	0.06631		0.000106418	0.05036	0.000213172	0.169541	0.000320261	0.258571	0.000304531	0.0315865		0.000106754	0.14269	0.000213508	0.01948	0.000213284	0.06368	0.000223948	0.05731
0.000323283	0.28224	0.000215522	0.11897	0.000329997	0.16745	0.000107761	0.06686		0.000107761	0.05097	0.000215186	0.171633	0.000323283	0.26171	0.000307888	0.0320847		0.000107761	0.14373	0.000215522	0.01893	0.000215522	0.06483	0.000226298	0.05835
0.00032664	0.28592	0.000217536	0.12007	0.000334361	0.16795	0.000108768	0.06791		0.000108768	0.05097	0.000217536	0.17273	0.000326976	0.26435	0.000310766	0.0320847		0.000108768	0.14533	0.000217872	0.01893	0.00021776	0.06604	0.000228648	0.05943
0.000329997	0.28911	0.000219886	0.12057	0.000339061	0.16795	0.000110111	0.06741		0.000109775	0.05151	0.000219886	0.174274	0.000329997	0.268037	0.000314363	0.0315865		0.000109775	0.14637	0.000219886	0.01893	0.000219998	0.06834	0.000230998	0.06151
0.000333354	0.2928	0.000222236	0.12161	0.000343425	0.16849	0.000111118	0.06791		0.000111118	0.05212	0.0002219	0.175868	0.000333354	0.270678	0.00031724	0.0320847		0.000111118	0.14847	0.000222236	0.01893	0.000222236	0.06889	0.000233348	0.062
0.000336711	0.29594	0.00022425	0.12266	0.000348125	0.16954	0.000112125	0.06845		0.000112125	0.05212	0.00022425	0.177463	0.000336711	0.273816	0.000320597	0.0326328		0.000112125	0.14951	0.000224586	0.01893	0.000224474	0.07009	0.000235698	0.06308
0.000339732	0.29962	0.0002266	0.12321	0.000352153	0.16954	0.000113468	0.06845		0.000113132	0.05267	0.0002266	0.179007	0.000340068	0.276457	0.000323714	0.0320847		0.000113132	0.15061	0.000226936	0.01893	0.000226712	0.07124	0.000238048	0.06412
0.000343089	0.30226	0.000228614	0.12425	0.000356853	0.17009	0.000114475	0.0695		0.000114475	0.05267	0.000228614	0.180103	0.000343425	0.279097	0.000326832	0.0326328		0.000114475	0.15215	0.00022895	0.01948	0.00022895	0.07179	0.000240398	0.06461
0.000346782	0.30595	0.000230964	0.1253	0.000361217	0.17059	0.000115482	0.07		0.000115482	0.05327	0.000230964	0.181647	0.000346782	0.282236	0.000330189	0.033131		0.000115482	0.1532	0.000230964	0.01893	0.000231188	0.07294	0.000242747	0.06565
0.000349803	0.30909	0.000233314	0.12585	0.000365581	0.17059	0.000116489	0.07		0.000116489	0.05387	0.000232978	0.183242	0.000350139	0.285425	0.000333066	0.033131		0.000116489	0.15479	0.000233314	0.01948	0.000233202	0.07415	0.000244862	0.06673
0.000353496	0.31278	0.000235328	0.12689	0.000370281	0.17163	0.000117832	0.07055		0.000117496	0.05327	0.000235328	0.185334	0.000353496	0.288015	0.000336423	0.033679		0.000117832	0.15639	0.000235664	0.01893	0.000235664	0.0753	0.000247447	0.06777
0.000356517	0.31646	0.000237678	0.12794	0.00037431	0.17163	0.000118839	0.07109		0.000118839	0.05387	0.000237678	0.18638	0.000356517	0.291702	0.00033954	0.033679		0.000118839	0.15743	0.000238014	0.01838	0.000237678	0.077	0.000249562	0.0693
0.000359875	0.32015	0.000239693	0.12899	0.000379345	0.17218	0.000119846	0.07109		0.000119846	0.05442	0.000240028	0.187975	0.00036021	0.294343	0.000342658	0.034227		0.000119846	0.15903	0.000240028	0.01893	0.000239916	0.0776	0.000251912	0.06984
0.000363232	0.32334	0.000242042	0.13003	0.000383374	0.17273	0.000121189	0.07109		0.000120853	0.05502	0.000242042	0.189569	0.000363232	0.297531	0.000345775	0.033679		0.000121189	0.16007	0.000242378	0.01948	0.000242154	0.07935	0.000254262	0.07142
0.000366589	0.32703	0.000244392	0.13003	0.000387738	0.17273	0.000122196	0.07214		0.000122196	0.05557	0.000244057	0.191163	0.000366589	0.300172	0.000348892	0.034227		0.000122196	0.16167	0.000244392	0.01893	0.000244392	0.0799	0.000256612	0.07191
0.000369946	0.33016	0.000246407	0.13163	0.000392438	0.17323	0.000123203	0.07214		0.000123203	0.05557	0.000246407	0.19221	0.000369946	0.302762	0.000352249	0.0347253		0.000123203	0.16272	0.000246742	0.01893	0.00024663	0.08051	0.000258962	0.07246
0.000373303	0.33335	0.000248757	0.13267	0.000396802	0.17323	0.000124546	0.07264		0.00012421	0.05617	0.000248757	0.193256	0.000373303	0.306449	0.000355367	0.0347253		0.00012421	0.16426	0.000249092	0.01893	0.000248868	0.0822	0.000261312	0.07398
0.00037666	0.33649	0.000251106	0.13267	0.000401166	0.17378	0.000125553	0.07319		0.000125553	0.05672	0.000251106	0.19485	0.00037666	0.30909	0.000358484	0.0347253		0.000125553	0.16585	0.000251106	0.01893	0.000251106	0.08341	0.000263662	0.07507
0.000380017	0.34018	0.000253456	0.13427	0.00040553	0.17427	0.00012656	0.07369		0.00012656	0.05672	0.000253121	0.196394	0.000380017	0.312278	0.000361601	0.0347253		0.00012656	0.1669	0.000253456	0.01893	0.000253345	0.08456	0.000266012	0.07611
0.000383374	0.34386	0.000255471	0.13482	0.000409894	0.17427	0.000127567	0.07319		0.000127567	0.05732	0.000255135	0.197989	0.000383374	0.314919	0.000364958	0.0357715		0.000127567	0.16904	0.000255471	0.01948	0.000255359	0.08571	0.000268127	0.07714
0.000386731	0.34755	0.000257485	0.13586	0.000414594	0.17482	0.00012891	0.07423		0.00012891	0.05793	0.000257485	0.200081	0.000386731	0.318057	0.000368315	0.0357715		0.00012891	0.16954	0.000257821	0.01948	0.000257821	0.08747	0.000270712	0.07872
0.000389752	0.35069	0.000259835	0.13691	0.000418958	0.17532	0.000129917	0.07473		0.000129917	0.05847	0.000259835	0.201676	0.000390088	0.321196	0.000371193	0.0357715		0.000129917	0.17114	0.00026017	0.01893	0.000259835	0.08862	0.000272827	0.07975
0.000393445	0.35388	0.000262185	0.13741	0.000423323	0.17532	0.000130924	0.07473		0.000130924	0.05847	0.000262185	0.202722	0.000393445	0.323837	0.00037455	0.0357715		0.000130924	0.17273	0.000262185	0.01948	0.000262073	0.08977	0.000275176	0.08079
0.000396466	0.35757	0.000264535	0.13795	0.000427687	0.17587	0.000132267	0.07528		0.000132267	0.05847	0.000264199	0.204316	0.000396466	0.327025	0.000377667	0.0357715		0.000132267	0.17378	0.000264535	0.01948	0.000264311	0.09092	0.000277526	0.08183
0.000399823	0.3607	0.000266549	0.139	0.000432051	0.17587	0.000133274	0.07583		0.000133274	0.05908	0.000266549	0.20591	0.000400159	0.330164	0.000380784	0.0363195		0.000133274	0.17532	0.000266549	0.01893	0.000266549	0.09207	0.000279876	0.08286
0.00040318	0.36494	0.000268563	0.14005	0.000436751	0.17691	0.000134617	0.07583		0.000134282	0.05908	0.000268563	0.206957	0.00040318	0.332804	0.000384141	0.0368177		0.000134282	0.17691	0.000268899	0.01893	0.000269011	0.09267	0.000282461	0.0834
0.000406537	0.36863	0.000270913	0.14164	0.000441115	0.17691	0.000135624	0.07633		0.000135624	0.05963	0.000270913	0.208501	0.000406537	0.335943	0.000387019	0.0368177		0.000135624	0.17796	0.000271249	0.01893	0.000271025	0.09382	0.000284576	0.08444
0.00041023	0.37176	0.000273263	0.14219	0.000445479	0.17746	0.000136631	0.07687		0.000136631	0.06023	0.000273263	0.210095	0.00041023	0.33963	0.000390376	0.0373658		0.000136631	0.17901	0.000273263	0.01948	0.000273263	0.09558	0.000286926	0.08602
0.000413251	0.37495	0.000275613	0.14324	0.000449843	0.17746	0.000137639	0.07687		0.000137639	0.06023	0.000275277	0.21169	0.000413251	0.342818	0.000393493	0.0368177		0.000137639	0.1801	0.000275613	0.01893	0.000275501	0.09728	0.000289276	0.08755
0.000416608	0.37864	0.000277627	0.14428	0.000454543	0.17796	0.000138981	0.07687		0.000138981	0.06078	0.000277627	0.213284	0.000416944	0.345459	0.00039661	0.0373658		0.000138981	0.1822	0.000277627	0.01893	0.000277739	0.09843	0.000291626	0.08858
0.000419965	0.38178	0.000279977	0.14478	0.000458907	0.17851	0.000139989	0.07792		0.000139989	0.06078	0.000279641	0.214828	0.000419965	0.3481	0.000399727	0.0379138		0.000139989	0.18324	0.000279977	0.01893	0.000279977	0.09903	0.000293976	0.08913
0.000423323	0.38547	0.000281991	0.14583	0.000463271	0.17851	0.000140996	0.07792		0.000140996	0.06198	0.000281991	0.216423	0.000423323	0.351238	0.000402845	0.038412		0.000140996	0.18484	0.000282327	0.01948	0.000282215	0.10078	0.000296326	0.0907
0.00042668	0.38915	0.000284341	0.14692	0.000467971	0.17955	0.000142338	0.07792		0.000142003	0.06253	0.000284341	0.217469	0.00042668	0.353879	0.000406202	0.038412		0.000142003	0.18693	0.000284341	0.01948	0.000284453	0.10248	0.000298676	0.09223
0.000429701	0.39284	0.000286691	0.14797	0.000472	0.1806	0.000143346	0.07842		0.000143346	0.06253	0.000286355	0.219063	0.000430037	0.357566	0.000409319	0.038412		0.000143346	0.18748	0.000286691	0.01948	0.000286467	0.10308	0.000300791	0.09278
0.000433058	0.39653	0.000288705	0.14901	0.000476699	0.1822	0.000144353	0.07897		0.000144353	0.06253	0.000288705	0.220608	0.000433394	0.360206	0.000412436	0.038412		0.000144353	0.18852	0.000289041	0.01998	0.000288705	0.10424	0.000303141	0.09381
0.000436415	0.39966	0.000291055	0.14951	0.000481064	0.18429	0.000145695	0.07951		0.00014536	0.06313	0.00029072	0.222202	0.000436751	0.363345	0.000415553	0.03896		0.00014536	0.19007	0.000291055	0.01948	0.000291167	0.10539	0.000305726	0.09485
0.000439772	0.40335	0.000293069	0.15006	0.000485428	0.18638	0.000146703	0.07951		0.000146703	0.06428	0.000293069	0.223796	0.000440108	0.366483	0.00041891	0.03896		0.000146703	0.19166	0.000293405	0.01948	0.000293181	0.10714	0.00030784	0.09643
0.000443465	0.40654	0.000295419	0.15111	0.000490128	0.18797	0.00014771	0.07951		0.00014771	0.06483	0.000295419	0.22539	0.000443465	0.369124	0.000422028	0.0400063		0.00014771	0.19326	0.000295755	0.01948	0.000295643	0.10774	0.000310425	0.09697
0.000446486	0.41023	0.000297769	0.15215	0.000494492	0.19007	0.000148717	0.08056		0.000148717	0.06483	0.000297434	0.226437	0.000446822	0.371765	0.000425145	0.0394583		0.000148717	0.19485	0.000297769	0.02053	0.000297657	0.10944	0.00031254	0.0985
0.000450179	0.41441	0.000299784	0.1532	0.000498856	0.19166	0.00015006	0.08056		0.000149724	0.06483	0.000299784	0.227981	0.000450179	0.374953	0.000428502	0.0400063		0.00015006	0.19639	0.000300119	0.02053	0.000299895	0.11059	0.00031489	0.09953
0.0004532	0.4181	0.000302133	0.1543	0.000503556	0.19326	0.000151067	0.08106		0.000151067	0.06483	0.000302133	0.229575	0.0004532	0.378092	0.000431619	0.0405045		0.000151067	0.19744	0.000302469	0.02053	0.000302133	0.1118	0.00031724	0.10062
0.000456557	0.42129	0.000304148	0.15479	0.00050792	0.19535	0.000152074	0.08211		0.000152074	0.06604	0.000304148	0.23117	0.000456557	0.380732	0.000434736	0.0405045		0.000152074	0.19854	0.000304483	0.02053	0.000304371	0.1135	0.00031959	0.10215
0.000459914	0.42497	0.000306498	0.15584	0.000512284	0.19744	0.000153417	0.08211		0.000153081	0.06604	0.000306498	0.232216	0.000459914	0.383871	0.000438094	0.0405045		0.000153081	0.20008	0.000306833	0.02053	0.00030661	0.11465	0.00032194	0.10318
0.000463271	0.42811	0.000308848	0.15689	0.000516648	0.19904	0.000154424	0.08211		0.000154424	0.06659	0.000308512	0.23381	0.000463271	0.38706	0.000440971	0.0405045		0.000154424	0.20168	0.000308848	0.02053	0.000308848	0.11585	0.00032429	0.10427
0.000466628	0.4318	0.000310862	0.15743	0.000521012	0.20168	0.000155431	0.08211		0.000155431	0.06719	0.000310862	0.235355	0.000466628	0.390198	0.000444328	0.0410525		0.000155431	0.20272	0.000311197	0.02053	0.000311086	0.117	0.00032664	0.1053
0.000469985	0.43549	0.000313212	0.15848	0.000525377	0.20327	0.000156774	0.08211		0.000156438	0.06719	0.000313212	0.236451	0.000469985	0.392839	0.000447445	0.0410525		0.000156438	0.20432	0.000313212	0.02053	0.000313324	0.11755	0.00032899	0.1058
0.000473342	0.43917	0.000315226	0.15953	0.000530076	0.20536	0.000157781	0.0832		0.000157781	0.06774	0.000315562	0.237497	0.000473678	0.395978	0.000450563	0.0416006		0.000157781	0.20591	0.000315562	0.02053	0.000315562	0.11931	0.00033134	0.10738
0.000476699	0.44236	0.000317576	0.16057	0.000534441	0.208	0.000158788	0.0837		0.000158788	0.06834	0.000317576	0.239041	0.000476699	0.399166	0.00045392	0.0416006		0.000158788	0.20745	0.000317912	0.02102	0.0003178	0.12106	0.00033369	0.10895
0.000479721	0.44655	0.000319926	0.16112	0.000538805	0.2101	0.000159795	0.0832		0.000159795	0.06834	0.00031959	0.240636	0.000480057	0.402305	0.000456797	0.0420988		0.000159795	0.20905	0.000319926	0.02157	0.000319814	0.12161	0.000335805	0.10945
0.000483414	0.45023	0.00032194	0.16167	0.000543169	0.21219	0.000161138	0.08425		0.000161138	0.06889	0.000322276	0.242728	0.000483414	0.405493	0.000460154	0.0420988		0.000161138	0.2101	0.000322276	0.02157	0.000322052	0.12276	0.000338154	0.11048
0.000486435	0.45342	0.00032429	0.16272	0.000547869	0.21378	0.000162145	0.08475		0.000162145	0.06949	0.00032429	0.243824	0.000486771	0.408632	0.000463271	0.0420988		0.000162145	0.21114	0.00032429	0.02157	0.00032429	0.12512	0.000340504	0.1126
0.000489792	0.45711	0.000326304	0.16426	0.000552233	0.21538	0.000163152	0.08529		0.000163152	0.06949	0.000326304	0.245369	0.000490128	0.411821	0.000466389	0.0426468		0.000163152	0.21274	0.00032664	0.02102	0.000326528	0.12681	0.000342854	0.11413
0.000493149	0.46025	0.000328654	0.16481	0.000556933	0.21802	0.000164495	0.08529		0.000164495	0.07009	0.000328654	0.246963	0.000493149	0.414411	0.000469506	0.043145		0.000164495	0.21378	0.00032899	0.02102	0.00032899	0.12802	0.000345439	0.11522
0.000496506	0.46393	0.000331004	0.16585	0.000560961	0.22061	0.000165502	0.08529		0.000165502	0.07064	0.000331004	0.248557	0.000496506	0.417052	0.000472863	0.043693		0.000165502	0.21538	0.000331004	0.02157	0.000331004	0.12917	0.000347554	0.11625
0.000500199	0.46762	0.000333018	0.1669	0.000565661	0.22275	0.000166509	0.08529		0.000166509	0.07064	0.000333018	0.249603	0.000500199	0.420739	0.00047598	0.043145		0.000166509	0.21692	0.000333354	0.02207	0.000333466	0.13087	0.000350139	0.11778
0.00050322	0.47131	0.000335368	0.16745	0.000570025	0.22484	0.000167852	0.08579		0.000167516	0.07124	0.000335368	0.251198	0.00050322	0.423379	0.000479097	0.043693		0.000167852	0.21802	0.000335368	0.02262	0.00033548	0.13147	0.000352254	0.11833
0.000506913	0.47499	0.000337718	0.16795	0.000574389	0.22693	0.000168859	0.08634		0.000168859	0.07179	0.000337718	0.252742	0.000506913	0.426568	0.000482215	0.0441913		0.000168859	0.22011	0.000337718	0.02207	0.000337718	0.13323	0.000354604	0.1199
0.000509934	0.47813	0.000339732	0.16904	0.000579089	0.22958	0.000169866	0.08634		0.000169866	0.07239	0.000339732	0.254336	0.000509934	0.429706	0.000485572	0.0441913		0.000169866	0.22116	0.000340068	0.02207	0.000339956	0.13438	0.000356954	0.12094
0.000513291	0.48182	0.000342082	0.17009	0.000583118	0.23222	0.000171209	0.08689		0.000170873	0.07239	0.000342082	0.255931	0.000513291	0.433393	0.000488689	0.043693		0.000171209	0.22275	0.000342082	0.02207	0.000342194	0.13613	0.000359304	0.12252
0.000516648	0.48551	0.000344432	0.17114	0.000587817	0.23431	0.000172216	0.08689		0.000172216	0.07239	0.000344096	0.256429	0.000516648	0.436034	0.000492046	0.0441913		0.000172216	0.22429	0.000344432	0.02207	0.000344432	0.13728	0.000361654	0.12355
0.000520005	0.48919	0.000346446	0.17218	0.000592182	0.23645	0.000173223	0.08689		0.000173223	0.07294	0.000346446	0.258023	0.000520005	0.439172	0.000494923	0.0441913		0.000173223	0.22589	0.000346782	0.02262	0.00034667	0.13783	0.000364004	0.12405
0.000523362	0.49288	0.000348796	0.17323	0.000596546	0.23904	0.000174566	0.08793		0.00017423	0.07355	0.000348796	0.259617	0.000523362	0.442361	0.00049828	0.0452873		0.00017423	0.22748	0.000348796	0.02262	0.000348908	0.13898	0.000366354	0.12508
0.000526719	0.49657	0.000351146	0.17427	0.000601246	0.24118	0.000175573	0.08793		0.000175573	0.07415	0.000350811	0.261162	0.000526719	0.4455	0.000501398	0.0447393		0.000175573	0.22798	0.000351146	0.02317	0.000351146	0.14073	0.000368704	0.12666
0.000530076	0.50025	0.00035316	0.17532	0.00060561	0.24328	0.00017658	0.08793		0.00017658	0.0747	0.00035316	0.262756	0.000530076	0.448638	0.000504515	0.0452873		0.00017658	0.22958	0.00035316	0.02317	0.00035316	0.14249	0.000370818	0.12824
0.000533433	0.50394	0.00035551	0.17587	0.00061031	0.24592	0.000177923	0.08843		0.000177587	0.0747	0.00035551	0.26435	0.000533433	0.451827	0.000507872	0.0457855		0.000177587	0.23167	0.00035551	0.02317	0.000355622	0.14364	0.000373403	0.12928
0.000536455	0.50763	0.000357525	0.17642	0.000614338	0.24751	0.00017893	0.08898		0.00017893	0.0753	0.000357525	0.265945	0.00053679	0.454467	0.000510749	0.0457855		0.00017893	0.23276	0.00035786	0.02262	0.000357637	0.14539	0.000375518	0.13085
0.000540147	0.51131	0.000359875	0.17746	0.000619038	0.2501	0.000179937	0.08898		0.000179937	0.0753	0.000359875	0.266991	0.000540147	0.458154	0.000514106	0.0457855		0.000179937	0.23431	0.00036021	0.02317	0.000359875	0.14654	0.000377868	0.13189
0.000543169	0.515	0.000362224	0.17901	0.000623402	0.25224	0.000180944	0.09003		0.000180944	0.07585	0.000361889	0.268037	0.000543169	0.461293	0.000517224	0.0463336		0.000180944	0.2359	0.000362224	0.02366	0.000362113	0.14769	0.000380218	0.13292
0.000546526	0.51869	0.000364239	0.17955	0.000627766	0.25488	0.000182287	0.09057		0.000182287	0.07645	0.000364239	0.269631	0.000546862	0.463933	0.000520341	0.0463336		0.000182287	0.2375	0.000364574	0.02366	0.000364351	0.14885	0.000382568	0.13396
0.000549883	0.52188	0.000366589	0.1806	0.000632466	0.25698	0.000183294	0.09057		0.000183294	0.077	0.000366589	0.271176	0.000549883	0.467072	0.000523698	0.0468318		0.000183294	0.23904	0.000366589	0.02421	0.000366589	0.15	0.000384918	0.135
0.00055324	0.52606	0.000368603	0.18165	0.000636495	0.25962	0.000184301	0.09057		0.000184301	0.077	0.000368603	0.27277	0.00055324	0.469713	0.000526815	0.0468318		0.000184301	0.24064	0.000368939	0.02366	0.000368827	0.15175	0.000387268	0.13657
0.000556933	0.52925	0.000370953	0.1822	0.000641194	0.26171	0.000185644	0.09107		0.000185309	0.0776	0.000370953	0.274364	0.000556933	0.472901	0.000530172	0.0473798		0.000185309	0.24168	0.000371288	0.02421	0.000371065	0.1535	0.000389618	0.13815
0.000559954	0.53343	0.000373303	0.18324	0.000645559	0.26435	0.000186651	0.09162		0.000186651	0.0782	0.000372967	0.275411	0.000559954	0.47604	0.00053305	0.047878		0.000186651	0.24328	0.000373303	0.02526	0.000373303	0.15465	0.000391968	0.13919
0.000563311	0.53712	0.000375317	0.18379	0.000649923	0.26644	0.000187658	0.09107		0.000187658	0.07875	0.000375317	0.277503	0.000563647	0.479727	0.000536167	0.047878		0.000187658	0.24432	0.000375653	0.02526	0.000375541	0.15641	0.000394318	0.14077
0.000566668	0.54081	0.000377667	0.18484	0.000654623	0.26908	0.000189001	0.09162		0.000188666	0.07875	0.000377667	0.278549	0.000566668	0.482915	0.000539524	0.048426		0.000188666	0.24592	0.000377667	0.02526	0.000377779	0.15756	0.000396668	0.1418
0.000570025	0.544	0.000379681	0.18588	0.000658987	0.27172	0.000190008	0.09162		0.000190008	0.07875	0.000379681	0.280144	0.000570025	0.485506	0.000542641	0.048426		0.000190008	0.24696	0.000380017	0.02576	0.000380017	0.15871	0.000399018	0.14284
0.000573382	0.54768	0.000382031	0.18693	0.000663687	0.27382	0.000191015	0.09212		0.000191015	0.07935	0.000382031	0.28119	0.000573382	0.488694	0.000545998	0.0489741		0.000191015	0.24856	0.000382367	0.02576	0.000382255	0.16041	0.000401368	0.14437
0.000576739	0.55187	0.000384381	0.18797	0.000667715	0.27591	0.000192023	0.09267		0.000192023	0.0799	0.000384045	0.282784	0.000576739	0.492381	0.000548876	0.0500203		0.000192023	0.2501	0.000384381	0.02576	0.000384269	0.16216	0.000403482	0.14595
0.000580096	0.5561	0.000386395	0.18852	0.000672079	0.27855	0.000193365	0.09317		0.000193365	0.08051	0.000386731	0.284378	0.000580096	0.495022	0.000552233	0.0505185		0.000193365	0.2512	0.000386731	0.02576	0.000386507	0.16331	0.000405832	0.14698
0.000583118	0.55924	0.000388745	0.18852	0.000676779	0.28119	0.000194373	0.09317		0.000194373	0.08105	0.000388745	0.285923	0.000583453	0.49816	0.00055535	0.0515648		0.000194373	0.25329	0.000388745	0.02631	0.000388969	0.16446	0.000408417	0.14802
0.000586475	0.56293	0.000390759	0.18957	0.000681143	0.28383	0.00019538	0.09317		0.00019538	0.08166	0.000390759	0.286969	0.000586475	0.501299	0.000558467	0.0521128		0.00019538	0.25434	0.000391095	0.02685	0.000390983	0.16622	0.000410532	0.1496
0.000590167	0.56612	0.000393109	0.19116	0.000685843	0.28592	0.000196722	0.09371		0.000196722	0.0822	0.000393109	0.289111	0.000589832	0.504488	0.000561824	0.053159		0.000196722	0.25593	0.000393445	0.02685	0.000393445	0.16797	0.000413117	0.15117
0.000593189	0.5703	0.000395459	0.19221	0.000689871	0.28802	0.00019773	0.09426		0.00019773	0.08166	0.000395459	0.290158	0.000593189	0.507626	0.000564942	0.0547533		0.00019773	0.25802	0.000395459	0.02685	0.000395459	0.16912	0.000415232	0.15221
0.000596881	0.57399	0.000397473	0.19375	0.000694236	0.2912	0.000199072	0.09476		0.000198737	0.08281	0.000397809	0.291702	0.000596881	0.511313	0.000568299	0.0563476		0.000198737	0.25962	0.000397809	0.02735	0.000397697	0.17027	0.000417582	0.15325
0.000599903	0.57767	0.000399823	0.1943	0.000698935	0.2933	0.000200079	0.09476		0.000199744	0.08341	0.000399823	0.292798	0.000599903	0.514502	0.000571176	0.0573938		0.000199744	0.26066	0.000399823	0.02735	0.000399935	0.17203	0.000419932	0.15482
0.00060326	0.58136	0.000402173	0.19535	0.0007033	0.29594	0.000201087	0.09476		0.000201087	0.08341	0.000401837	0.294343	0.000603596	0.517142	0.000574293	0.0584401		0.000201087	0.26171	0.000402173	0.0279	0.000402173	0.17318	0.000422282	0.15586
0.000606617	0.58505	0.000404187	0.1959	0.000707999	0.29803	0.000202094	0.09476		0.000202094	0.08396	0.000404187	0.295389	0.000606617	0.520281	0.00057765	0.0600343		0.000202094	0.2633	0.000404523	0.0279	0.000404635	0.17433	0.000424867	0.1569
0.000609974	0.58824	0.000406537	0.19744	0.000712028	0.30067	0.000203437	0.09581		0.000203101	0.08456	0.000406537	0.296485	0.000609974	0.52342	0.000580768	0.0610806		0.000203437	0.26485	0.000406537	0.0284	0.000406649	0.17548	0.000426982	0.15793
0.000613331	0.59242	0.000408552	0.19799	0.000716728	0.30331	0.000204444	0.09581		0.000204444	0.08456	0.000408887	0.298577	0.000613331	0.527106	0.000584125	0.062625		0.000204444	0.26644	0.000408887	0.0284	0.000408887	0.17723	0.000429332	0.15951
0.000616688	0.59611	0.000410901	0.19904	0.000721092	0.3054	0.000205451	0.09581		0.000205451	0.08456	0.000410901	0.299624	0.000616688	0.530295	0.000587002	0.0642193		0.000205451	0.26804	0.000410901	0.02895	0.000411125	0.17723	0.000431682	0.15951
0.000619709	0.60034	0.000413251	0.20063	0.000725456	0.30859	0.000206794	0.09635		0.000206458	0.08571	0.000412916	0.301218	0.000620045	0.532936	0.000590119	0.0647673		0.000206458	0.26963	0.000413587	0.02895	0.000413363	0.17838	0.000434032	0.16055
0.000623402	0.60403	0.000415266	0.20113	0.000730156	0.31068	0.000207801	0.09685		0.000207801	0.08626	0.000415266	0.302762	0.000623402	0.536622	0.000593476	0.0663118		0.000207801	0.27068	0.000415601	0.02895	0.000415601	0.17954	0.000436381	0.16158
0.000626423	0.60717	0.000417616	0.20168	0.000734184	0.31278	0.000208808	0.0974		0.000208808	0.08626	0.000417616	0.304357	0.000626759	0.539263	0.000596594	0.0674079		0.000208808	0.27277	0.000417616	0.02895	0.000417839	0.18129	0.000438731	0.16316
0.000630116	0.61086	0.000419965	0.20272	0.000738884	0.31542	0.000210151	0.09685		0.000209815	0.08686	0.000419965	0.305403	0.000630116	0.541853	0.000599951	0.0689523		0.000209815	0.27332	0.000419965	0.02999	0.000419854	0.18244	0.000440846	0.1642
0.000633137	0.61509	0.00042198	0.20377	0.000743248	0.31806	0.000211158	0.0974		0.000211158	0.08747	0.00042198	0.306997	0.000633137	0.546088	0.000602828	0.0699985		0.000211158	0.27436	0.000422315	0.03054	0.000422315	0.18359	0.000443431	0.16523
0.00063683	0.61928	0.00042433	0.20481	0.000747612	0.3207	0.000212165	0.0974		0.000212165	0.08747	0.00042433	0.308591	0.00063683	0.549227	0.000605945	0.0710946		0.000212165	0.27646	0.000424665	0.02999	0.00042433	0.18474	0.000445546	0.16627
0.000639852	0.62246	0.00042668	0.20536	0.000752312	0.32334	0.000213172	0.09845		0.000213172	0.08801	0.000426344	0.310136	0.000639852	0.551868	0.000609302	0.0726391		0.000213172	0.2775	0.00042668	0.03054	0.000426792	0.18595	0.000448131	0.16735
0.000643209	0.62615	0.000428694	0.20641	0.000756676	0.32598	0.000214515	0.09845		0.000214515	0.08862	0.000428694	0.31173	0.000643209	0.555554	0.00061242	0.0736853		0.000214515	0.2796	0.000428694	0.03054	0.000428806	0.1871	0.000450246	0.16839
0.000646901	0.62984	0.000431044	0.20696	0.000761041	0.32857	0.000215522	0.09899		0.000215522	0.08916	0.000431044	0.312776	0.000646566	0.558743	0.000615777	0.0747315		0.000215522	0.28119	0.000431044	0.03104	0.000431044	0.1888	0.000452596	0.16992
0.000649923	0.63402	0.000433058	0.2085	0.000765405	0.33121	0.000216529	0.09899		0.000216529	0.08916	0.000433058	0.313823	0.000649923	0.56243	0.000618654	0.0763258		0.000216529	0.28224	0.000433394	0.03104	0.000433282	0.19	0.000454946	0.171
0.00065328	0.63771	0.000435408	0.2096	0.000770105	0.33385	0.000217872	0.09899		0.000217536	0.08916	0.000435408	0.315965	0.000653615	0.56507	0.000622011	0.0779201		0.000217536	0.28328	0.000435744	0.03104	0.00043552	0.1917	0.000457296	0.17253
0.000656637	0.6409	0.000437758	0.21064	0.000774469	0.33649	0.000218879	0.09949		0.000218879	0.08977	0.000437422	0.317509	0.000656637	0.568209	0.000625129	0.0789663		0.000218879	0.28542	0.000437758	0.03159	0.000437758	0.19285	0.000459646	0.17357
0.000659994	0.64458	0.000439772	0.21169	0.000778833	0.33858	0.000219886	0.10004		0.000219886	0.09032	0.000439772	0.318605	0.000659994	0.571348	0.000628246	0.0800126		0.000219886	0.28697	0.000440108	0.03159	0.000439996	0.19461	0.000461996	0.17515
0.000663351	0.64877	0.000442122	0.21219	0.000783197	0.34122	0.000221229	0.10054		0.000220893	0.09092	0.000442122	0.32015	0.000663351	0.574536	0.000631603	0.0810588		0.000220893	0.28856	0.000442122	0.03159	0.000442234	0.19576	0.000464346	0.17618
0.000666708	0.653	0.000444472	0.21274	0.000787561	0.34441	0.000222236	0.10109		0.000222236	0.09092	0.000444136	0.321744	0.000666708	0.577675	0.00063472	0.0826531		0.000222236	0.29016	0.000444472	0.03208	0.000444472	0.19691	0.000466695	0.17722
0.000669729	0.65669	0.000446486	0.21378	0.000792261	0.347	0.000223243	0.10054		0.000223243	0.09152	0.000446486	0.323338	0.000670065	0.580863	0.000637837	0.0842474		0.000223243	0.2912	0.000446822	0.03263	0.00044671	0.19811	0.000469045	0.1783
0.000673086	0.66038	0.000448836	0.21483	0.000796625	0.34964	0.00022425	0.10109		0.00022425	0.09207	0.0004485	0.324883	0.000673422	0.584002	0.000641194	0.0847456		0.00022425	0.2928	0.000448836	0.03263	0.000448948	0.19981	0.000471395	0.17983
0.000676443	0.66406	0.00045085	0.21538	0.000800989	0.35228	0.000225593	0.10163		0.000225593	0.09322	0.00045085	0.326477	0.000676779	0.587141	0.000644312	0.0863398		0.000225593	0.29489	0.000451186	0.03263	0.000450962	0.20096	0.00047351	0.18087
0.000680136	0.66775	0.0004532	0.21692	0.000805689	0.35438	0.0002266	0.10109		0.0002266	0.09382	0.0004532	0.328071	0.000680136	0.589781	0.000647429	0.0879341		0.0002266	0.29594	0.0004532	0.03313	0.000453424	0.20217	0.000476095	0.18195
0.000683157	0.67194	0.000455214	0.21747	0.000810053	0.35757	0.000227607	0.10213		0.000227607	0.09382	0.000455214	0.329118	0.000683493	0.593468	0.000650546	0.0889804		0.000227607	0.29698	0.00045555	0.03313	0.000455438	0.20332	0.00047821	0.18299
0.000686514	0.67617	0.000457564	0.21852	0.000814418	0.36021	0.00022895	0.10268		0.00022895	0.09382	0.000457564	0.330712	0.00068685	0.596109	0.000653663	0.0900266		0.00022895	0.29908	0.0004579	0.03313	0.0004579	0.20447	0.000480795	0.18402
0.000689871	0.67931	0.000459914	0.21956	0.000819117	0.3628	0.000229957	0.10268		0.000229957	0.09437	0.000459579	0.331758	0.000689871	0.599795	0.000656781	0.0916209		0.000229957	0.30067	0.000459914	0.03368	0.000459914	0.20622	0.00048291	0.1856
0.000693228	0.683	0.000461929	0.22061	0.000823146	0.36494	0.000230964	0.10318		0.000230964	0.09497	0.000461929	0.333352	0.000693564	0.602436	0.000660138	0.0931653		0.000230964	0.30276	0.000462264	0.03368	0.000462152	0.20792	0.00048526	0.18713
0.000696585	0.68668	0.000464278	0.22116	0.000827846	0.36758	0.000232307	0.10318		0.000231971	0.09497	0.000464278	0.334897	0.000696585	0.605076	0.000663255	0.0947596		0.000232307	0.30436	0.000464278	0.03368	0.000464614	0.20907	0.000487845	0.18817
0.000699943	0.69092	0.000466293	0.22275	0.00083221	0.37017	0.000233314	0.10373		0.000233314	0.09558	0.000466293	0.336491	0.000699943	0.608763	0.000666372	0.0958058		0.000233314	0.3054	0.000466628	0.03423	0.000466628	0.21028	0.00048996	0.18925
0.0007033	0.6946	0.000468643	0.2238	0.000836574	0.37281	0.000234321	0.10373		0.000234321	0.09612	0.000468643	0.337537	0.0007033	0.611902	0.000669489	0.0968521		0.000234321	0.30645	0.000468978	0.03473	0.00046909	0.21198	0.000492545	0.19078
0.000706657	0.69829	0.000470993	0.22429	0.000840938	0.376	0.000235664	0.10423		0.000235664	0.09612	0.000470657	0.339132	0.000706657	0.614542	0.000672607	0.0979481		0.000235664	0.30804	0.000470993	0.03473	0.000471104	0.21313	0.00049466	0.19182
0.000710014	0.70248	0.000473007	0.22484	0.000845302	0.37864	0.000236671	0.10477		0.000236671	0.09673	0.000473342	0.340726	0.000710349	0.617731	0.000675964	0.0994926		0.000236671	0.31014	0.000473342	0.03473	0.000473342	0.21434	0.00049701	0.1929
0.000713371	0.70671	0.000475357	0.22589	0.000850002	0.38018	0.000237678	0.10477		0.000237678	0.09728	0.000475357	0.341772	0.000713371	0.62087	0.000679081	0.100539		0.000237678	0.31068	0.000475357	0.03527	0.00047558	0.21549	0.000499359	0.19394
0.000716728	0.7104	0.000477707	0.22748	0.000854366	0.38337	0.000239021	0.10477		0.000238685	0.09788	0.000477371	0.343317	0.000716728	0.624008	0.000682198	0.102681		0.000238685	0.31278	0.000477707	0.03577	0.000477818	0.21779	0.000501709	0.19601
0.000720085	0.71408	0.000479721	0.22748	0.00085873	0.38601	0.000240028	0.10477		0.000240028	0.09788	0.000479721	0.344911	0.000720085	0.626649	0.000685555	0.103179		0.000240028	0.31492	0.000480057	0.03577	0.000480057	0.21894	0.000504059	0.19704
0.000723106	0.71827	0.000482071	0.22853	0.00086343	0.3886	0.000241035	0.10477		0.000241035	0.09843	0.000482071	0.346505	0.000723442	0.629837	0.000688672	0.104774		0.000241035	0.31596	0.000482071	0.03632	0.000482071	0.21954	0.000506174	0.19759
0.000726463	0.72196	0.000484085	0.23062	0.000867794	0.39124	0.000242378	0.10532		0.000242042	0.09903	0.000484421	0.347552	0.000726799	0.632478	0.00069179	0.106866		0.000242042	0.31751	0.000484421	0.03632	0.000484309	0.22124	0.000508524	0.19912
0.00072982	0.72515	0.000486435	0.23117	0.000872494	0.39389	0.000243385	0.10582		0.000243385	0.09963	0.000486435	0.349146	0.000730156	0.635617	0.000695147	0.10846		0.000243385	0.31861	0.000486771	0.03632	0.000486771	0.22299	0.000511109	0.20069
0.000733177	0.72933	0.000488785	0.23222	0.000876523	0.39653	0.000244392	0.10637		0.000244392	0.10018	0.000488449	0.35069	0.000733513	0.638755	0.000698024	0.109507		0.000244392	0.32015	0.000489121	0.03632	0.000488785	0.2236	0.000513224	0.20124
0.00073687	0.73302	0.000490799	0.23326	0.000880887	0.39966	0.0002454	0.10637		0.0002454	0.10018	0.000490799	0.351786	0.00073687	0.641396	0.000701381	0.110553		0.0002454	0.32229	0.000491135	0.03632	0.000491247	0.2253	0.000515809	0.20277
0.000739891	0.7367	0.000493149	0.23381	0.000885587	0.4023	0.000246742	0.10741		0.000246742	0.10018	0.000493149	0.353331	0.000739891	0.644036	0.000704498	0.112147		0.000246742	0.32334	0.000493149	0.03682	0.000493261	0.2265	0.000517924	0.20385
0.000743248	0.74094	0.000495499	0.23431	0.000889951	0.40495	0.000247749	0.10741		0.000247749	0.10078	0.000495499	0.354377	0.000743584	0.647723	0.000707616	0.113741		0.000247749	0.32488	0.000495499	0.03682	0.000495499	0.22765	0.000520274	0.20489
0.000746605	0.74463	0.000497513	0.23535	0.000894651	0.40759	0.000248757	0.10741		0.000248757	0.10133	0.000497513	0.356519	0.000746605	0.650862	0.000710973	0.114788		0.000248757	0.32648	0.000497849	0.03737	0.000497737	0.22935	0.000522624	0.20642
0.000749962	0.74886	0.000499863	0.2359	0.000898679	0.41127	0.000250099	0.10791		0.000249764	0.10133	0.000499863	0.358064	0.000750298	0.653502	0.00071385	0.116382		0.000249764	0.32807	0.000500199	0.03791	0.000499975	0.23056	0.000524974	0.2075
0.000753319	0.752	0.000501877	0.238	0.000903379	0.41391	0.000251106	0.10791		0.000251106	0.10193	0.000501877	0.359658	0.000753319	0.656691	0.000717447	0.117926		0.000251106	0.32967	0.000502213	0.03791	0.000502213	0.23171	0.000527324	0.20854
0.000756676	0.75623	0.000504227	0.23854	0.000907743	0.41601	0.000252114	0.10791		0.000252114	0.10248	0.000504227	0.360704	0.000756676	0.659331	0.000720325	0.119521		0.000252114	0.33121	0.000504227	0.03841	0.000504451	0.23401	0.000529674	0.21061
0.000760034	0.75992	0.000506577	0.23904	0.000912107	0.41865	0.000253456	0.10901		0.000253121	0.10308	0.000506577	0.36175	0.000760034	0.661922	0.000723442	0.120567		0.000253121	0.3328	0.000506577	0.03841	0.000506689	0.23516	0.000532023	0.21164
0.000763391	0.76411	0.000508591	0.24014	0.000916807	0.42178	0.000254464	0.10951		0.000254464	0.10308	0.000508591	0.363345	0.000763391	0.665111	0.000726799	0.121613		0.000254464	0.3344	0.000508927	0.03896	0.000508927	0.23631	0.000534373	0.21268
0.000766748	0.76779	0.000510941	0.24064	0.000921171	0.42443	0.000255471	0.10901		0.000255471	0.10484	0.000510941	0.364939	0.000766748	0.668249	0.000729916	0.123207		0.000255471	0.33594	0.000511277	0.03896	0.000511165	0.23746	0.000536723	0.21372
0.000770105	0.77148	0.000512955	0.24168	0.000925871	0.42707	0.000256478	0.10901		0.000256478	0.10484	0.000512955	0.365985	0.000770105	0.67089	0.000733273	0.124802		0.000256478	0.33704	0.000513291	0.03896	0.000513403	0.23861	0.000539073	0.21475
0.000773126	0.77571	0.000515305	0.24328	0.0009299	0.42971	0.000257821	0.10901		0.000257821	0.10539	0.000515305	0.368078	0.000773462	0.67353	0.000736151	0.126894		0.000257821	0.33913	0.000515641	0.04001	0.000515417	0.24037	0.000541188	0.21633
0.000776819	0.7799	0.000517655	0.24382	0.000934264	0.43235	0.000258828	0.10951		0.000258828	0.10539	0.000517655	0.369672	0.000776819	0.676171	0.000739508	0.127442		0.000258828	0.34018	0.000517655	0.04001	0.000517655	0.24152	0.000543538	0.21737
0.00077984	0.78359	0.000520005	0.24432	0.000938964	0.43499	0.000259835	0.10951		0.000259835	0.10599	0.00051967	0.370718	0.000780176	0.679858	0.000742625	0.128987		0.000259835	0.34177	0.000520005	0.04001	0.000519893	0.24327	0.000545888	0.21894
0.000783197	0.78782	0.000522019	0.24537	0.000943328	0.43758	0.000261178	0.11055		0.000260842	0.10539	0.000522019	0.372811	0.000783533	0.682498	0.000745742	0.130581		0.000261178	0.34332	0.000522355	0.0405	0.000522131	0.24502	0.000548238	0.22052
0.000786554	0.79096	0.000524369	0.24641	0.000948028	0.44022	0.000262185	0.11055		0.000262185	0.10599	0.000524034	0.373857	0.000786554	0.685139	0.000749099	0.132175		0.000262185	0.34491	0.000524369	0.0405	0.000524593	0.24557	0.000550823	0.22102
0.000789911	0.79519	0.000526384	0.24751	0.000952056	0.44286	0.000263192	0.11055		0.000263192	0.10714	0.000526384	0.374953	0.000789911	0.687729	0.000751977	0.133221		0.000263192	0.34651	0.000526719	0.0405	0.000526607	0.24733	0.000552938	0.22259
0.000793268	0.79938	0.000528734	0.24801	0.00095642	0.4455	0.000264535	0.11055		0.000264199	0.10714	0.000528734	0.376498	0.000793604	0.69037	0.000755334	0.134268		0.000264199	0.3481	0.000528734	0.04105	0.000528845	0.24848	0.000555288	0.22363
0.000796625	0.80307	0.000531083	0.24906	0.00096112	0.44814	0.000265542	0.1111		0.000265542	0.10714	0.000530748	0.377544	0.000796625	0.693559	0.000758451	0.13636		0.000265542	0.34964	0.000531083	0.0416	0.000531083	0.24963	0.000557638	0.22467
0.000799982	0.8073	0.000533098	0.2501	0.000965484	0.45078	0.000266549	0.1116		0.000266549	0.10774	0.000533098	0.379138	0.000799982	0.696199	0.000761568	0.138502		0.000266549	0.35124	0.000533433	0.0416	0.000533321	0.25138	0.000559988	0.22624
0.000803339	0.81099	0.000535448	0.2512	0.000970184	0.45342	0.000267892	0.1116		0.000267556	0.10829	0.000535112	0.380732	0.000803339	0.69879	0.000764925	0.139549		0.000267556	0.35283	0.000535448	0.0421	0.00053556	0.25253	0.000562338	0.22728
0.000806696	0.81517	0.000537462	0.2517	0.000974213	0.45601	0.000268899	0.1127		0.000268899	0.10889	0.000537462	0.382327	0.000806696	0.702477	0.000768042	0.140595		0.000268899	0.35438	0.000537798	0.0421	0.000537798	0.25429	0.000564687	0.22886
0.000810053	0.81886	0.000539812	0.25274	0.000978912	0.45865	0.000269906	0.1127		0.000269906	0.10944	0.000539812	0.383871	0.000810053	0.705117	0.000771399	0.141641		0.000269906	0.35547	0.000539812	0.04265	0.000540036	0.25604	0.000567037	0.23044
0.000813075	0.82309	0.000542162	0.25379	0.000983277	0.46129	0.000271249	0.11374		0.000270913	0.11004	0.000541826	0.385465	0.00081341	0.707758	0.000774277	0.143734		0.000270913	0.35702	0.000542162	0.04265	0.000542274	0.25774	0.000569387	0.23197
0.000816432	0.82733	0.000544176	0.25488	0.000987641	0.46339	0.000272256	0.11319		0.000272256	0.11004	0.000544176	0.38706	0.000816767	0.710398	0.000777394	0.145328		0.000272256	0.35861	0.000544512	0.04315	0.000544288	0.25889	0.000571502	0.233
0.000819789	0.83047	0.000546526	0.25593	0.000992341	0.46603	0.000273263	0.11319		0.000273263	0.11059	0.00054619	0.388106	0.000820125	0.713537	0.000780751	0.146922		0.000273263	0.36021	0.000546526	0.04265	0.00054675	0.2601	0.000574087	0.23409
0.000823146	0.83415	0.00054854	0.25643	0.000996369	0.46867	0.00027427	0.11424		0.00027427	0.11059	0.00054854	0.3897	0.000823146	0.716725	0.000783869	0.147968		0.00027427	0.3623	0.000548876	0.04315	0.000548764	0.26179	0.000576202	0.23562
0.000826839	0.83839	0.00055089	0.25748	0.001	0.47131	0.000275613	0.11424		0.000275277	0.1112	0.00055089	0.391245	0.000826503	0.718818	0.000787226	0.149513		0.000275613	0.36389	0.00055089	0.04315	0.000551226	0.26295	0.000578787	0.23665
0.00082986	0.84257	0.00055324	0.25857	0.00101	0.4734	0.00027662	0.11424		0.00027662	0.1118	0.000552904	0.392839	0.00082986	0.721458	0.000790103	0.151107		0.00027662	0.36544	0.00055324	0.04419	0.00055324	0.26415	0.000580902	0.23774
0.000833553	0.84626	0.000555254	0.25962	0.00101	0.47604	0.000277627	0.11424		0.000277627	0.11235	0.000555254	0.393885	0.000833553	0.723551	0.00079346	0.152701		0.000277627	0.36648	0.00055559	0.04419	0.000555478	0.26585	0.000583252	0.23926
0.000836574	0.85049	0.000557604	0.26012	0.00101	0.47868	0.00027897	0.11479		0.00027897	0.11295	0.000557604	0.395479	0.000836574	0.726739	0.000796577	0.154296		0.00027897	0.36758	0.000557604	0.04419	0.000557716	0.267	0.000585602	0.2403
0.000839931	0.85468	0.000559954	0.26116	0.00102	0.48182	0.000279977	0.11529		0.000279977	0.11295	0.000559618	0.396526	0.000840267	0.72933	0.000799695	0.15584		0.000279977	0.36912	0.000559954	0.04474	0.000559954	0.26875	0.000587952	0.24188
0.000843288	0.85837	0.000561968	0.26226	0.00102	0.48396	0.000280984	0.11583		0.000280984	0.11295	0.000561968	0.39812	0.000843288	0.731971	0.000803052	0.157434		0.000280984	0.37127	0.000562304	0.04529	0.000562192	0.26991	0.000590302	0.24291
0.000846645	0.86205	0.000564318	0.26276	0.00103	0.48605	0.000282327	0.11583		0.000281991	0.1141	0.000564318	0.400212	0.000846645	0.735159	0.000805929	0.159029		0.000281991	0.37281	0.000564318	0.04579	0.00056443	0.27166	0.000592652	0.24449
0.000850002	0.86629	0.000566332	0.2638	0.00103	0.48869	0.000283334	0.11638		0.000283334	0.1135	0.000566332	0.401259	0.000850002	0.738298	0.000809286	0.160573		0.000283334	0.37441	0.000566668	0.04529	0.000566668	0.27281	0.000595002	0.24553
0.000853359	0.87047	0.000568682	0.26435	0.00104	0.49133	0.000284341	0.11638		0.000284341	0.1141	0.000568682	0.402853	0.000853359	0.74039	0.000812403	0.162167		0.000284341	0.3765	0.000568682	0.04529	0.000568906	0.27456	0.000597351	0.24711
0.000856716	0.87416	0.000570697	0.26485	0.00104	0.49343	0.000285684	0.11688		0.000285348	0.11465	0.000570697	0.403899	0.000856716	0.743031	0.000815521	0.163762		0.000285348	0.37809	0.000571032	0.04579	0.000571144	0.27632	0.000599701	0.24869
0.000860073	0.87839	0.000573046	0.26594	0.00105	0.49607	0.000286691	0.11688		0.000286691	0.11585	0.000573046	0.405493	0.000860073	0.745671	0.000818878	0.164808		0.000286691	0.37864	0.000573382	0.04633	0.000573382	0.27747	0.000602051	0.24972
0.000863095	0.88208	0.000575396	0.26699	0.00105	0.49816	0.000287698	0.11743		0.000287698	0.11585	0.000575396	0.407038	0.00086343	0.748312	0.000821755	0.166402		0.000287698	0.38018	0.000575732	0.04633	0.000575396	0.27862	0.000604166	0.25076
0.000866787	0.88627	0.000577411	0.26804	0.00105	0.5008	0.000288705	0.11743		0.000288705	0.1164	0.000577411	0.408134	0.000866787	0.751451	0.000825352	0.167947		0.000288705	0.38178	0.000577746	0.04633	0.000577858	0.28037	0.000606751	0.25234
0.000869809	0.8905	0.000579761	0.26908	0.00106	0.50344	0.000290048	0.11743		0.000290048	0.117	0.000579761	0.410226	0.000870144	0.754091	0.000828229	0.168495		0.000290048	0.38337	0.000579761	0.04683	0.000579872	0.28152	0.000608866	0.25337
0.000873501	0.89474	0.00058211	0.27013	0.00106	0.50553	0.000291055	0.11743		0.000291055	0.117	0.00058211	0.411273	0.000873501	0.756732	0.000831347	0.170089		0.000291055	0.38492	0.00058211	0.04738	0.00058211	0.28267	0.000611216	0.25441
0.000876523	0.89787	0.00058446	0.27118	0.00107	0.50817	0.000292062	0.11793		0.000292062	0.117	0.000584125	0.412867	0.000876523	0.758824	0.000834704	0.171633		0.000292062	0.38651	0.00058446	0.04788	0.000584572	0.28498	0.000613801	0.25648
0.00087988	0.90211	0.000586475	0.27118	0.00107	0.51082	0.000293405	0.11793		0.000293069	0.11755	0.000586475	0.414959	0.00087988	0.760966	0.000837821	0.173228		0.000293405	0.3886	0.00058681	0.04788	0.000586587	0.28613	0.000615916	0.25751
0.000883573	0.90629	0.000588489	0.27222	0.00108	0.51236	0.000294412	0.11847		0.000294412	0.11755	0.000588489	0.416006	0.000883237	0.764653	0.000841178	0.174822		0.000294412	0.3902	0.000588825	0.04843	0.000589048	0.28673	0.000618501	0.25806
0.000886594	0.91053	0.000590839	0.27277	0.00108	0.515	0.000295419	0.11897		0.000295419	0.11816	0.000590839	0.417052	0.000886594	0.767294	0.000844055	0.175868		0.000295419	0.39179	0.000590839	0.04843	0.000591063	0.28848	0.000620616	0.25964
0.000889951	0.91422	0.000593189	0.27382	0.00109	0.51764	0.000296762	0.11897		0.000296427	0.1187	0.000593189	0.418646	0.000890287	0.769884	0.000847173	0.177463		0.000296427	0.39284	0.000593189	0.04843	0.000593301	0.29018	0.000622966	0.26116
0.000893308	0.9184	0.000595539	0.27486	0.00109	0.51973	0.000297769	0.11897		0.000297769	0.11931	0.000595203	0.419692	0.000893308	0.772027	0.00085053	0.178509		0.000297769	0.39443	0.000595539	0.04947	0.000595539	0.29194	0.000625316	0.26274
0.000896665	0.92264	0.000597553	0.27646	0.00109	0.52188	0.000299112	0.12007		0.000298776	0.11931	0.000597553	0.421785	0.000896665	0.775165	0.000853647	0.180103		0.000298776	0.39598	0.000597889	0.04947	0.000597777	0.29309	0.000627666	0.26378
0.000900022	0.92682	0.000599903	0.2775	0.0011	0.52397	0.000300119	0.12057		0.000299784	0.12046	0.000599567	0.423379	0.000900022	0.777806	0.000857004	0.181149		0.000299784	0.39812	0.000599903	0.04947	0.000600015	0.29424	0.000630015	0.26481
0.000903379	0.93106	0.000601917	0.27805	0.0011	0.52606	0.000301126	0.12057		0.000301126	0.12046	0.000601917	0.424973	0.000903379	0.780446	0.000859881	0.182196		0.000301126	0.39966	0.000602253	0.05052	0.000602253	0.29599	0.000632365	0.26639
0.000906736	0.93474	0.000604267	0.27855	0.00111	0.5287	0.000302133	0.12057		0.000302133	0.12106	0.000604267	0.426568	0.000906736	0.783087	0.000863238	0.183242		0.000302133	0.40076	0.000604267	0.05052	0.000604491	0.29714	0.000634715	0.26743
0.000910093	0.93893	0.000606617	0.2796	0.00111	0.53079	0.000303476	0.12111		0.000303141	0.12106	0.000606281	0.427614	0.000910093	0.785727	0.000866356	0.184836		0.000303141	0.4023	0.000606617	0.05107	0.000606729	0.2989	0.000637065	0.26901
0.00091345	0.94261	0.000608631	0.28069	0.00112	0.53398	0.000304483	0.12111		0.000304483	0.12161	0.000608631	0.429158	0.00091345	0.788318	0.000869473	0.18638		0.000304483	0.40445	0.000608967	0.05156	0.000608743	0.30005	0.00063918	0.27004
0.000916807	0.94685	0.000610981	0.28174	0.00112	0.53503	0.000305491	0.12161		0.000305491	0.12276	0.000610645	0.430205	0.000916807	0.790959	0.00087283	0.187975		0.000305491	0.40549	0.000610981	0.05211	0.000611205	0.3012	0.000641765	0.27108
0.000919829	0.95158	0.000612995	0.28224	0.00113	0.53712	0.000306498	0.12161		0.000306498	0.12276	0.000612995	0.432347	0.000920164	0.793599	0.000875947	0.189021		0.000306498	0.40704	0.000613331	0.05266	0.000613219	0.30235	0.00064388	0.27211
0.000923521	0.95527	0.000615345	0.28328	0.00113	0.54031	0.00030784	0.12216		0.00030784	0.12336	0.000615345	0.433891	0.000923521	0.796738	0.000879304	0.190067		0.00030784	0.40918	0.000615345	0.05371	0.000615457	0.3041	0.00064623	0.27369
0.000926543	0.9595	0.000617695	0.28383	0.00113	0.5424	0.000308848	0.12266		0.000308848	0.12336	0.000617359	0.434987	0.000926878	0.79888	0.000882182	0.191662		0.000308848	0.41023	0.000617695	0.05421	0.000617695	0.30586	0.00064858	0.27527
0.0009299	0.96369	0.000619709	0.28488	0.00114	0.544	0.000309855	0.12216		0.000309855	0.12336	0.000619709	0.436532	0.000930235	0.801521	0.000885299	0.193256		0.000309855	0.41127	0.000620045	0.05475	0.000619933	0.30756	0.00065093	0.2768
0.000933257	0.96842	0.000622059	0.28592	0.00114	0.54664	0.000311197	0.12266		0.000311197	0.12396	0.000622059	0.438126	0.000933257	0.804659	0.000888656	0.194302		0.000311197	0.41287	0.000622059	0.05525	0.000622395	0.30931	0.000653515	0.27838
0.000936614	0.97161	0.000624073	0.28697	0.00115	0.54873	0.000312205	0.12321		0.000312205	0.12512	0.000624073	0.439172	0.000936614	0.806752	0.000891773	0.195348		0.000312205	0.41496	0.000624409	0.05635	0.000624409	0.31046	0.00065563	0.27941
0.000939971	0.97634	0.000626423	0.28752	0.00115	0.55032	0.000313212	0.12376		0.000313212	0.12512	0.000626423	0.440767	0.000939971	0.809392	0.00089513	0.196394		0.000313212	0.41601	0.000626759	0.05685	0.000626647	0.31221	0.00065798	0.28099
0.000943328	0.98003	0.000628773	0.28802	0.00116	0.55242	0.000314554	0.12376		0.000314219	0.12512	0.000628438	0.442361	0.000943328	0.812581	0.000898008	0.197989		0.000314554	0.4176	0.000628773	0.05739	0.000628885	0.31336	0.000660329	0.28203
0.000946685	0.98426	0.000630788	0.28911	0.00116	0.55506	0.000315562	0.12321		0.000315562	0.12566	0.000630788	0.443905	0.000946685	0.814673	0.000901125	0.199035		0.000315562	0.41969	0.000631123	0.05789	0.000631123	0.31512	0.000662679	0.28361
0.000950042	0.98845	0.000633137	0.29066	0.00117	0.55715	0.000316569	0.12425		0.000316569	0.12566	0.000633137	0.444952	0.000950042	0.817314	0.000904722	0.200629		0.000316569	0.42178	0.000633137	0.05949	0.000633361	0.31682	0.000665029	0.28514
0.000953399	0.99268	0.000635487	0.2912	0.00117	0.55874	0.000317912	0.12425		0.000317576	0.12627	0.000635152	0.447094	0.000953399	0.820453	0.000907599	0.201676		0.000317576	0.42288	0.000635487	0.06003	0.000635599	0.31802	0.000667379	0.28622
0.000956756	0.99637	0.000637502	0.2917	0.00117	0.56084	0.000318919	0.1248		0.000318919	0.12681	0.000637502	0.448638	0.000956756	0.822545	0.000910956	0.202722		0.000318919	0.42497	0.000637837	0.06053	0.000637837	0.31917	0.000669729	0.28726
0.000960113	1.00056	0.000639852	0.2928	0.00118	0.56348	0.000319926	0.1248		0.000319926	0.12742	0.000639516	0.450233	0.000960113	0.825186	0.000914074	0.204316		0.000319926	0.42602	0.000640187	0.06158	0.000639852	0.32087	0.000671844	0.28879
0.000963134	1.00479	0.000641866	0.29384	0.00118	0.56507	0.000321269	0.1253		0.000320933	0.12742	0.000642201	0.451827	0.00096347	0.828374	0.000917191	0.20591		0.000320933	0.42761	0.000642201	0.06263	0.00064209	0.32208	0.000674194	0.28987
0.000966491	1.00898	0.000644216	0.29489	0.00119	0.56716	0.000322276	0.1253		0.000322276	0.12857	0.000644216	0.453421	0.000966827	0.830467	0.000920308	0.206957		0.000322276	0.42916	0.000644216	0.06372	0.000644551	0.32438	0.000676779	0.29194
0.000969848	1.01321	0.000646566	0.29539	0.00119	0.56926	0.000323283	0.1253		0.000323283	0.12857	0.000646566	0.454467	0.000969848	0.833605	0.000923425	0.208003		0.000323283	0.4313	0.000646566	0.06477	0.000646566	0.32553	0.000678894	0.29298
0.000973541	1.0169	0.000648916	0.29648	0.0012	0.57135	0.00032429	0.1253		0.00032429	0.12857	0.00064858	0.456012	0.000973205	0.836246	0.000926782	0.209597		0.00032429	0.43285	0.000648916	0.06527	0.000649027	0.32668	0.000681479	0.29401
0.000976563	1.02108	0.00065093	0.29698	0.0012	0.57349	0.000325633	0.12635		0.000325297	0.12857	0.00065093	0.457606	0.000976562	0.839435	0.00092966	0.211142		0.000325633	0.43444	0.000651265	0.06631	0.000651042	0.32844	0.000683594	0.29559
0.00097992	1.02586	0.000652944	0.29753	0.00121	0.57558	0.00032664	0.12635		0.00032664	0.12917	0.00065328	0.4592	0.000980255	0.841527	0.000933017	0.212188		0.00032664	0.43603	0.00065328	0.06686	0.00065328	0.32959	0.000685944	0.29663
0.000983277	1.03005	0.000655294	0.29908	0.00121	0.57767	0.000327647	0.12635		0.000327647	0.12972	0.000655294	0.460795	0.000983277	0.843619	0.000936374	0.213284		0.000327647	0.43758	0.00065563	0.06791	0.000655518	0.33189	0.000688294	0.2987
0.000986634	1.03428	0.000657644	0.30067	0.00121	0.57977	0.00032899	0.12635		0.000328654	0.13032	0.000657308	0.461841	0.000986969	0.846808	0.000939251	0.214828		0.000328654	0.43917	0.000657644	0.0695	0.000657756	0.33304	0.000690644	0.29973
0.000989991	1.03797	0.000659994	0.30122	0.00122	0.58136	0.000329997	0.12689		0.000329997	0.13087	0.000659658	0.462887	0.000989991	0.849449	0.000942609	0.215875		0.000329997	0.44077	0.000659994	0.07	0.000659994	0.33424	0.000692993	0.30082
0.000993348	1.04216	0.000662008	0.30172	0.00122	0.58345	0.000331004	0.12744		0.000331004	0.13147	0.000662008	0.46498	0.000993348	0.852039	0.000945726	0.217469		0.000331004	0.44181	0.000662344	0.07109	0.000662232	0.33594	0.000695343	0.30235
0.000996705	1.04639	0.000664022	0.30276	0.00123	0.5856	0.000332347	0.12794		0.000332011	0.13147	0.000664358	0.466026	0.000996705	0.855228	0.000948843	0.219063		0.000332011	0.44391	0.000664358	0.07264	0.00066447	0.3377	0.000697693	0.30393
0.001	1.05058	0.000666372	0.30386	0.00123	0.58769	0.000333354	0.12849		0.000333354	0.13208	0.000666372	0.46762	0.00100006	0.857868	0.0009522	0.220608		0.000333354	0.4455	0.000666708	0.07319	0.000666708	0.33885	0.000700043	0.30496
0.001	1.05481	0.000668722	0.30436	0.00124	0.58978	0.000334361	0.12849		0.000334361	0.13262	0.000668386	0.469214	0.00100342	0.859961	0.000955317	0.221704		0.000334361	0.44655	0.000668722	0.07423	0.000668946	0.34	0.000702393	0.306
0.00101	1.05905	0.000671072	0.3049	0.00124	0.59242	0.000335704	0.12899		0.000335368	0.13262	0.000670736	0.470759	0.00100678	0.863099	0.000958674	0.223248		0.000335704	0.44864	0.000671072	0.07473	0.000671184	0.34175	0.000704743	0.30758
0.00101	1.06323	0.000673086	0.30595	0.00125	0.59402	0.000336711	0.12899		0.000336711	0.13377	0.000673086	0.472353	0.00101013	0.865242	0.000961552	0.223796		0.000336711	0.44973	0.000673422	0.07633	0.000673422	0.3429	0.000707093	0.30861
0.00101	1.06747	0.000675436	0.307	0.00125	0.59561	0.000337718	0.12899		0.000337718	0.13377	0.000675436	0.473947	0.00101349	0.867833	0.000964669	0.22539		0.000337718	0.45183	0.000675436	0.07792	0.00067566	0.34466	0.000709443	0.31019
0.00102	1.07165	0.00067745	0.30804	0.00125	0.5982	0.000338725	0.13003		0.000338725	0.13323	0.00067745	0.475542	0.00101651	0.870473	0.000968026	0.226935		0.000338725	0.45342	0.000677786	0.07897	0.000677674	0.34581	0.000711558	0.31123
0.00102	1.07534	0.0006798	0.30859	0.00126	0.60034	0.000340068	0.13058		0.000339732	0.13377	0.0006798	0.477086	0.0010202	0.873114	0.000971143	0.228529		0.000340068	0.45497	0.0006798	0.08001	0.000679912	0.34811	0.000713908	0.3133
0.00102	1.07957	0.00068215	0.31014	0.00126	0.60189	0.000341075	0.13058		0.000341075	0.13493	0.000681815	0.478132	0.00102323	0.875754	0.00097426	0.229077		0.000341075	0.45711	0.00068215	0.08106	0.000682374	0.34926	0.000716493	0.31433
0.00103	1.08376	0.000684164	0.31068	0.00127	0.60403	0.000342418	0.13003		0.000342082	0.13553	0.000684164	0.480275	0.00102658	0.878395	0.000977378	0.230622		0.000342082	0.45865	0.0006845	0.08161	0.000684388	0.35101	0.000718608	0.31591
0.00103	1.08744	0.000686514	0.31173	0.00127	0.60557	0.000343425	0.13058		0.000343089	0.13553	0.000686514	0.481321	0.00102994	0.881035	0.000980495	0.232216		0.000343425	0.4597	0.000686514	0.08265	0.00068685	0.35277	0.000721193	0.31749
0.00103	1.09218	0.000688529	0.31228	0.00128	0.60717	0.000344432	0.13113		0.000344432	0.13613	0.000688529	0.482915	0.0010333	0.883676	0.000983852	0.23381		0.000344432	0.46129	0.000688864	0.08425	0.000688864	0.35452	0.000723308	0.31907
0.00104	1.09641	0.000690879	0.31332	0.00128	0.60981	0.000345439	0.13113		0.000345439	0.13728	0.000690879	0.48446	0.00103699	0.886266	0.000986969	0.234856		0.000345439	0.46289	0.000690879	0.08579	0.000691102	0.35622	0.000725657	0.3206
0.00104	1.10065	0.000693228	0.31437	0.00129	0.6119	0.000346782	0.13113		0.000346446	0.13783	0.000692893	0.485506	0.00104001	0.888907	0.000990326	0.235903		0.000346782	0.46448	0.000693228	0.08689	0.00069334	0.35797	0.000728007	0.32218
0.00104	1.10483	0.000695243	0.31542	0.00129	0.61404	0.000347789	0.13163		0.000347789	0.13728	0.000695243	0.487648	0.0010437	0.892095	0.000993204	0.237497		0.000347789	0.46603	0.000695578	0.08843	0.000695578	0.35912	0.000730357	0.32321
0.00105	1.10852	0.000697593	0.31596	0.00129	0.61559	0.000348796	0.13218		0.000348796	0.13843	0.000697593	0.489193	0.00104672	0.894736	0.000996321	0.239041		0.000348796	0.46817	0.000697593	0.08898	0.000697816	0.36028	0.000732707	0.32425
0.00105	1.11275	0.000699607	0.31646	0.0013	0.61773	0.000350139	0.13267		0.000349803	0.13843	0.000699607	0.490787	0.00105008	0.897327	0.000999678	0.240137		0.000349803	0.46971	0.000699943	0.09057	0.000700054	0.36203	0.000735057	0.32583
0.00105	1.11694	0.000701957	0.31806	0.0013	0.61928	0.000351146	0.13322		0.000351146	0.13843	0.000701957	0.491833	0.00105344	0.899469	0.001	0.241184		0.000351146	0.47131	0.000702292	0.09162	0.000702292	0.36318	0.000737407	0.32686
0.00106	1.12117	0.000704307	0.3191	0.00131	0.62192	0.000352153	0.13322		0.000352153	0.13898	0.000703971	0.493427	0.0010568	0.902109	0.00101	0.242728		0.000352153	0.47235	0.000704307	0.09317	0.00070453	0.36493	0.000739757	0.32844
0.00106	1.12536	0.000706321	0.31965	0.00131	0.62401	0.000353496	0.13322		0.00035316	0.13958	0.000706321	0.495022	0.00106015	0.9047	0.00101	0.243824		0.00035316	0.47395	0.000706657	0.09476	0.000706545	0.36608	0.000741872	0.32948
0.00106	1.12959	0.000708671	0.32015	0.00132	0.6256	0.000354503	0.13372		0.000354503	0.13958	0.000708671	0.496566	0.00106351	0.906842	0.00101	0.245369		0.000354503	0.47554	0.000708671	0.09581	0.000709007	0.36784	0.000744457	0.33105
0.00107	1.13328	0.000710685	0.3212	0.00132	0.6277	0.00035551	0.13372		0.00035551	0.14019	0.000710685	0.498708	0.00106653	0.909483	0.00102	0.247511		0.00035551	0.47709	0.000711021	0.09685	0.000711021	0.37014	0.000746572	0.33313
0.00107	1.13751	0.000713035	0.32279	0.00133	0.62929	0.000356517	0.13427		0.000356517	0.14073	0.000713035	0.499755	0.00107022	0.912074	0.00102	0.248557		0.000356517	0.47868	0.000713371	0.09845	0.000713483	0.37129	0.000749157	0.33416
0.00107	1.1417	0.000715385	0.32279	0.00133	0.63088	0.00035786	0.13427		0.000357525	0.14134	0.000715049	0.500801	0.00107325	0.914714	0.00102	0.250102		0.00035786	0.48077	0.000715721	0.09949	0.000715497	0.37244	0.000751272	0.3352
0.00108	1.14593	0.000717399	0.32384	0.00133	0.63298	0.000358867	0.13427		0.000358867	0.14189	0.000717735	0.502893	0.00107694	0.916856	0.00103	0.251198		0.000358867	0.48182	0.000717735	0.10054	0.000717735	0.3748	0.000753622	0.33732
0.00108	1.14962	0.000719749	0.32438	0.00134	0.63507	0.000359875	0.13482		0.000359875	0.14189	0.000719749	0.504488	0.00107996	0.918949	0.00103	0.252742		0.000359875	0.48396	0.000720085	0.10213	0.000719973	0.3771	0.000755971	0.33939
0.00108	1.15381	0.000722099	0.32543	0.00134	0.63721	0.000361217	0.13531		0.000360882	0.14304	0.000721763	0.505534	0.00108332	0.922088	0.00103	0.253788		0.000360882	0.48551	0.000722099	0.10318	0.000722211	0.37765	0.000758321	0.33988
0.00109	1.15749	0.000724113	0.32648	0.00135	0.6393	0.000362224	0.13531		0.000362224	0.14304	0.000724113	0.507128	0.00108667	0.924728	0.00103	0.255383		0.000362224	0.4871	0.000724449	0.10423	0.000724449	0.3794	0.000760671	0.34146
0.00109	1.16173	0.000726463	0.32703	0.00135	0.6409	0.000363232	0.13636		0.000363232	0.14304	0.000726463	0.509221	0.00109003	0.927369	0.00104	0.256977		0.000363232	0.48815	0.000726799	0.10582	0.000726687	0.38116	0.000763021	0.34304
0.00109	1.16541	0.000728477	0.32807	0.00136	0.64299	0.000364574	0.13636		0.000364239	0.14364	0.000728813	0.509769	0.00109372	0.929461	0.00104	0.258023		0.000364239	0.48974	0.000728813	0.10741	0.000728925	0.38291	0.000765371	0.34462
0.0011	1.1696	0.000730827	0.32912	0.00136	0.64508	0.000365581	0.13636		0.000365581	0.14364	0.000730827	0.511861	0.00109674	0.93265	0.00104	0.259617		0.000365581	0.49133	0.000731163	0.10846	0.000731163	0.38461	0.000767721	0.34615
0.0011	1.17383	0.000733177	0.32967	0.00137	0.64668	0.000366589	0.13691		0.000366589	0.14424	0.000733177	0.513954	0.0011001	0.93524	0.00105	0.26171		0.000366589	0.49343	0.000733177	0.11005	0.000733401	0.38576	0.000770071	0.34718
0.0011	1.17752	0.000735527	0.33071	0.00137	0.64877	0.000367931	0.13741		0.000367596	0.14539	0.000735191	0.515	0.00110346	0.937881	0.00105	0.262756		0.000367931	0.49447	0.000735527	0.1111	0.000735639	0.38751	0.000772421	0.34876
0.00111	1.1817	0.000737541	0.33176	0.00137	0.65036	0.000368939	0.13741		0.000368939	0.14539	0.000737541	0.516594	0.00110682	0.940521	0.00105	0.263802		0.000368939	0.49657	0.000737877	0.1127	0.000737653	0.38927	0.000774536	0.35034
0.00111	1.18539	0.000739891	0.33226	0.00138	0.65246	0.000369946	0.13741		0.000369946	0.14539	0.000739891	0.51764	0.00111017	0.943162	0.00106	0.264849		0.000369946	0.49816	0.000739891	0.11374	0.000739891	0.39102	0.000776886	0.35192
0.00111	1.18908	0.000741905	0.33385	0.00138	0.65455	0.000370953	0.13795		0.000370953	0.14594	0.000741905	0.519235	0.00111319	0.945254	0.00106	0.266443		0.000370953	0.49975	0.000742241	0.11529	0.000742129	0.39217	0.000779236	0.35295
0.00112	1.19277	0.000744255	0.3349	0.00139	0.65669	0.000372296	0.13795		0.00037196	0.14654	0.000744255	0.520829	0.00111655	0.948443	0.00106	0.268037		0.000372296	0.50185	0.000744255	0.11638	0.000744367	0.39387	0.000781586	0.35448
0.00112	1.19755	0.000746605	0.33544	0.00139	0.65878	0.000373303	0.1385		0.000373303	0.14709	0.00074627	0.522373	0.00112024	0.951582	0.00107	0.269631		0.000373303	0.50344	0.000746605	0.11743	0.000746829	0.39502	0.000784171	0.35552
0.00112	1.20173	0.00074862	0.33594	0.0014	0.66038	0.000374645	0.13955		0.00037431	0.14769	0.00074862	0.523968	0.00112327	0.953176	0.00107	0.271176		0.00037431	0.50449	0.000748955	0.11952	0.000748843	0.39738	0.000786286	0.35764
0.00113	1.20597	0.000750969	0.33704	0.0014	0.66247	0.000375653	0.1385		0.000375317	0.14769	0.000750969	0.525562	0.00112696	0.955816	0.00107	0.27277		0.000375317	0.50608	0.000750969	0.12111	0.000751081	0.39853	0.000788635	0.35868
0.00113	1.20911	0.000752984	0.33754	0.00141	0.66456	0.00037666	0.13955		0.00037666	0.14769	0.000752984	0.527106	0.00112998	0.958955	0.00108	0.273816		0.00037666	0.50763	0.000753319	0.12216	0.000753319	0.39968	0.000790985	0.35971
0.00113	1.21334	0.000755334	0.33858	0.00141	0.66616	0.000377667	0.13955		0.000377667	0.1483	0.000755334	0.528701	0.00113334	0.961596	0.00108	0.274863		0.000377667	0.50922	0.000755334	0.12376	0.000755557	0.40198	0.000793335	0.36178
0.00114	1.21753	0.000757684	0.33963	0.00141	0.66825	0.00037901	0.139		0.00037901	0.14885	0.000757348	0.530295	0.00113669	0.964236	0.00108	0.277005		0.00037901	0.51082	0.000757684	0.1253	0.000757795	0.40373	0.000795685	0.36336
0.00114	1.22121	0.000759698	0.34018	0.00142	0.66984	0.000380017	0.14005		0.000380017	0.14945	0.000759698	0.531889	0.00114005	0.967375	0.00109	0.278051		0.000380017	0.51291	0.000760034	0.12635	0.000760034	0.40489	0.000798035	0.3644
0.00114	1.2249	0.000762048	0.34122	0.00142	0.67194	0.000381024	0.14005		0.000381024	0.14945	0.000762048	0.532936	0.00114341	0.969517	0.00109	0.279097		0.000381024	0.5145	0.000762048	0.12794	0.000762272	0.40664	0.000800385	0.36598
0.00115	1.22859	0.000764062	0.34177	0.00143	0.67408	0.000382367	0.14059		0.000382031	0.15	0.000764062	0.53448	0.00114676	0.97161	0.00109	0.280144		0.000382031	0.51605	0.000764398	0.12953	0.00076451	0.40839	0.000802735	0.36755
0.00115	1.23282	0.000766412	0.34282	0.00143	0.67617	0.000383374	0.14109		0.000383374	0.15115	0.000766412	0.536622	0.00115012	0.974748	0.00109	0.281738		0.000383374	0.51764	0.000766412	0.13058	0.000766748	0.41009	0.000805085	0.36908
0.00115	1.23701	0.000768762	0.34386	0.00144	0.67826	0.000384381	0.14059		0.000384381	0.15115	0.000768426	0.537669	0.00115348	0.977937	0.0011	0.28383		0.000384381	0.51923	0.000768762	0.13218	0.000768986	0.41185	0.000807435	0.37066
0.00116	1.24019	0.000770776	0.34491	0.00144	0.67986	0.000385724	0.14109		0.000385388	0.15175	0.000770776	0.538715	0.00115684	0.980577	0.0011	0.285425		0.000385388	0.52083	0.000771112	0.13372	0.000771	0.4136	0.00080955	0.37224
0.00116	1.24438	0.000773126	0.34596	0.00145	0.68195	0.000386731	0.14164		0.000386731	0.15235	0.000773126	0.540807	0.00116019	0.98267	0.0011	0.286969		0.000386731	0.52237	0.000773126	0.13482	0.000773462	0.4153	0.000812135	0.37377
0.00116	1.24861	0.00077514	0.34596	0.00145	0.68354	0.000387738	0.14164		0.000387738	0.15235	0.00077514	0.542402	0.00116355	0.98531	0.00111	0.288015		0.000387738	0.52397	0.000775476	0.13636	0.000775476	0.4165	0.00081425	0.37485
0.00117	1.2528	0.00077749	0.347	0.00145	0.68564	0.000388745	0.14219		0.000388745	0.1535	0.00077749	0.543996	0.00116691	0.987951	0.00111	0.28961		0.000388745	0.52606	0.00077749	0.13795	0.000777714	0.4182	0.0008166	0.37638
0.00117	1.25703	0.00077984	0.3486	0.00146	0.68723	0.000390088	0.14269		0.000390088	0.1535	0.000779504	0.54554	0.00116993	0.990542	0.00111	0.290656		0.000390088	0.52711	0.00077984	0.13955	0.000779952	0.41996	0.00081895	0.37796
0.00117	1.26072	0.000781854	0.34964	0.00146	0.68932	0.000391095	0.14219		0.000391095	0.15405	0.000781854	0.546636	0.00117328	0.993182	0.00112	0.292798		0.000391095	0.52925	0.00078219	0.14109	0.00078219	0.42171	0.000821299	0.37954
0.00118	1.26441	0.000784204	0.35019	0.00147	0.69092	0.000392102	0.14269		0.000392102	0.15465	0.000784204	0.548181	0.00117698	0.995823	0.00112	0.293844		0.000392102	0.53079	0.000784204	0.14269	0.000784428	0.42341	0.000823649	0.38107
0.00118	1.26809	0.000786218	0.35124	0.00147	0.69301	0.000393445	0.14269		0.000393109	0.15465	0.000786218	0.550323	0.00118	0.998463	0.00112	0.295389		0.000393109	0.53239	0.000786554	0.14428	0.000786666	0.42516	0.000825999	0.38265
0.00118	1.27233	0.000788568	0.35179	0.00148	0.6951	0.000394452	0.14324		0.000394452	0.15465	0.000788568	0.551868	0.00118336	1.0011	0.00113	0.296983		0.000394452	0.53448	0.000788904	0.14583	0.000788904	0.42692	0.000828349	0.38422
0.00119	1.27602	0.000790918	0.35283	0.00148	0.6967	0.000395459	0.14373		0.000395459	0.15465	0.000790583	0.553462	0.00118671	1.00424	0.00113	0.298577		0.000395459	0.53607	0.000790918	0.14742	0.000791142	0.42807	0.000830699	0.38526
0.00119	1.2797	0.000792933	0.35333	0.00149	0.69934	0.000396802	0.14428		0.000396466	0.15581	0.000792933	0.554508	0.00119007	1.00633	0.00113	0.299076		0.000396466	0.53712	0.000793268	0.14847	0.00079338	0.42982	0.000833049	0.38684
0.00119	1.28339	0.000795282	0.35388	0.00149	0.70093	0.000397809	0.14428		0.000397809	0.15641	0.000795282	0.556102	0.00119343	1.00898	0.00114	0.30067		0.000397809	0.53871	0.000795282	0.15061	0.000795618	0.43212	0.000835399	0.38891
0.0012	1.28757	0.000797632	0.35493	0.00149	0.70248	0.000398816	0.14428		0.000398816	0.15641	0.000797297	0.557149	0.00119678	1.01162	0.00114	0.302264		0.000398816	0.54031	0.000797632	0.15215	0.000797632	0.43388	0.000837514	0.39049
0.0012	1.29181	0.000799647	0.35652	0.0015	0.70462	0.000400159	0.14533		0.000399823	0.15696	0.000799647	0.559241	0.00120014	1.01371	0.00114	0.303858		0.000399823	0.5424	0.000799982	0.15375	0.00079987	0.43558	0.000839864	0.39202
0.0012	1.2955	0.000801997	0.35702	0.0015	0.70671	0.000401166	0.14583		0.000401166	0.15756	0.000801997	0.560835	0.00120316	1.0169	0.00115	0.305951		0.000401166	0.544	0.000802332	0.15534	0.000802108	0.43678	0.000842214	0.3931
0.00121	1.29918	0.000804011	0.35757	0.00151	0.70831	0.000402173	0.14583		0.000402173	0.15811	0.000804346	0.56243	0.00120652	1.02004	0.00115	0.306997		0.000402173	0.54554	0.000804346	0.15689	0.000804346	0.43848	0.000844564	0.39463
0.00121	1.30287	0.000806361	0.35806	0.00151	0.7104	0.00040318	0.14583		0.00040318	0.15811	0.000806361	0.563476	0.00120988	1.02322	0.00115	0.308591		0.00040318	0.54713	0.000806696	0.15848	0.000806808	0.44023	0.000847149	0.39621
0.00121	1.30656	0.000808711	0.35966	0.00152	0.71249	0.000404523	0.14583		0.000404523	0.15871	0.000808711	0.566116	0.00121323	1.02532	0.00116	0.310136		0.000404523	0.54818	0.000808711	0.16007	0.000808822	0.44199	0.000849264	0.39779
0.00122	1.31074	0.000810725	0.36021	0.00152	0.71408	0.00040553	0.14692		0.00040553	0.15986	0.000810725	0.567163	0.00121693	1.02741	0.00116	0.310684		0.00040553	0.55032	0.000811061	0.16112	0.000811284	0.44369	0.000851848	0.39932
0.00122	1.31443	0.000813075	0.36125	0.00153	0.71673	0.000406873	0.14742		0.000406537	0.15986	0.000813075	0.568209	0.00121995	1.03005	0.00116	0.31173		0.000406537	0.55187	0.00081341	0.16321	0.000813299	0.44544	0.000853963	0.4009
0.00122	1.31866	0.000815425	0.3623	0.00153	0.71827	0.00040788	0.14692		0.000407544	0.16041	0.000815425	0.569803	0.00122364	1.03324	0.00116	0.313823		0.000407544	0.55346	0.000815425	0.16426	0.000815537	0.44659	0.000856313	0.40193
0.00123	1.32285	0.000817439	0.3628	0.00153	0.72041	0.000408887	0.14742		0.000408887	0.16101	0.000817439	0.571348	0.00122666	1.03478	0.00117	0.315417		0.000408887	0.55506	0.000817775	0.16585	0.000817775	0.44895	0.000858663	0.40405
0.00123	1.32708	0.000819789	0.36389	0.00154	0.72196	0.000409894	0.14797		0.000409894	0.16101	0.000819789	0.57349	0.00123002	1.03797	0.00117	0.315965		0.000409894	0.55715	0.000820125	0.16745	0.000820013	0.45065	0.000861013	0.40558
0.00123	1.33022	0.000822139	0.36494	0.00154	0.72355	0.000411237	0.14847		0.000411237	0.16101	0.000821803	0.575582	0.00123338	1.04111	0.00117	0.318057		0.000411237	0.55874	0.000822139	0.16954	0.000822251	0.4524	0.000863363	0.40716
0.00124	1.33446	0.000824153	0.36544	0.00155	0.72619	0.000412244	0.14847		0.000412244	0.16216	0.000824153	0.576629	0.00123673	1.0432	0.00118	0.32015		0.000412244	0.55979	0.000824489	0.17114	0.000824489	0.45415	0.000865713	0.40874
0.00124	1.33814	0.000826503	0.36599	0.00155	0.72779	0.000413251	0.14797		0.000413251	0.16161	0.000826503	0.577675	0.00124009	1.04584	0.00118	0.321196		0.000413251	0.56188	0.000826503	0.17218	0.000826727	0.45585	0.000868063	0.41027
0.00124	1.34183	0.000828853	0.36703	0.00156	0.72988	0.000414594	0.14901		0.000414259	0.16216	0.000828517	0.579767	0.00124345	1.04848	0.00118	0.32279		0.000414259	0.56348	0.000828853	0.17378	0.000828965	0.45761	0.000870413	0.41185
0.00125	1.34552	0.000830867	0.36808	0.00156	0.73197	0.000415601	0.14901		0.000415601	0.16277	0.000830867	0.580863	0.0012468	1.05112	0.00119	0.323837		0.000415601	0.56452	0.000830867	0.17587	0.000830979	0.45936	0.000872528	0.41342
0.00125	1.3497	0.000833217	0.36967	0.00157	0.73411	0.000416608	0.14901		0.000416608	0.16392	0.000832881	0.582408	0.00125016	1.05426	0.00119	0.325431		0.000416608	0.56612	0.000833217	0.17746	0.000833441	0.46111	0.000875113	0.415
0.00125	1.35339	0.000835231	0.36967	0.00157	0.73621	0.000417951	0.14951		0.000417616	0.16392	0.000835231	0.584002	0.00125318	1.0569	0.00119	0.326477		0.000417616	0.56821	0.000835567	0.17901	0.000835455	0.46342	0.000877228	0.41707
0.00126	1.35762	0.000837581	0.37017	0.00157	0.7383	0.000418958	0.15006		0.000418958	0.16446	0.000837581	0.585596	0.00125688	1.05905	0.0012	0.328071		0.000418958	0.5703	0.000837581	0.1801	0.000837693	0.46457	0.000879578	0.41811
0.00126	1.36131	0.000839595	0.37127	0.00158	0.74039	0.000419965	0.15006		0.000419965	0.16507	0.000839595	0.586643	0.0012599	1.06164	0.0012	0.329666		0.000419965	0.5719	0.000839931	0.1822	0.000839931	0.46632	0.000881928	0.41969
0.00126	1.365	0.000841945	0.37231	0.00158	0.74253	0.000420973	0.15061		0.000420973	0.16507	0.000841945	0.588735	0.00126325	1.06482	0.0012	0.33121		0.000420973	0.57349	0.000842281	0.18379	0.000842169	0.46802	0.000884277	0.42122
0.00127	1.36918	0.000844295	0.37281	0.00159	0.74463	0.000422315	0.15111		0.000422315	0.16507	0.000843959	0.590828	0.00126661	1.06692	0.00121	0.332256		0.000422315	0.57503	0.000844295	0.18533	0.000844631	0.46977	0.000886862	0.4228
0.00127	1.37287	0.000846309	0.37386	0.00159	0.74672	0.000423323	0.15166		0.000423323	0.16567	0.000846309	0.591924	0.00126997	1.07011	0.00121	0.333851		0.000423323	0.57663	0.000846645	0.18693	0.000846645	0.47207	0.000888977	0.42487
0.00127	1.37656	0.000848659	0.37495	0.0016	0.74886	0.00042433	0.15166		0.00042433	0.16737	0.000848659	0.59297	0.00127366	1.0727	0.00121	0.334897		0.00042433	0.57822	0.000848659	0.18902	0.000849107	0.47383	0.000891562	0.42645
0.00128	1.38079	0.000850674	0.376	0.0016	0.75095	0.000425672	0.15166		0.000425337	0.16737	0.000850674	0.595062	0.00127668	1.07589	0.00122	0.335943		0.000425337	0.57927	0.000851009	0.19062	0.000851121	0.47558	0.000893677	0.42802
0.00128	1.38448	0.000853023	0.3765	0.00161	0.75255	0.00042668	0.15166		0.00042668	0.16682	0.000853023	0.596109	0.00128004	1.07798	0.00122	0.337537		0.00042668	0.58191	0.000853359	0.19271	0.000853359	0.47673	0.000896027	0.42906
0.00128	1.38816	0.000855373	0.37705	0.00161	0.75464	0.000427687	0.15215		0.000427687	0.16797	0.000855038	0.598201	0.0012834	1.08007	0.00122	0.339132		0.000427687	0.58345	0.000855373	0.19375	0.000855597	0.47849	0.000898377	0.43064
0.00129	1.39185	0.000857388	0.37864	0.00161	0.75623	0.00042903	0.1527		0.000428694	0.16852	0.000857388	0.599795	0.00128675	1.08271	0.00123	0.340726		0.000428694	0.58455	0.000857723	0.19535	0.000857835	0.48019	0.000900727	0.43217
0.00129	1.39608	0.000859738	0.37914	0.00162	0.75882	0.000430037	0.1527		0.000430037	0.16852	0.000859738	0.60139	0.00129011	1.0859	0.00123	0.341772		0.000430037	0.58664	0.000859738	0.19694	0.000860073	0.48254	0.000903077	0.43429
0.00129	1.39977	0.000861752	0.37969	0.00162	0.76097	0.000431044	0.1532		0.000431044	0.16912	0.000861752	0.602984	0.00129347	1.08849	0.00123	0.343317		0.000431044	0.58824	0.000862087	0.19904	0.000862311	0.48369	0.000905427	0.43532
0.0013	1.40396	0.000864102	0.38018	0.00163	0.76306	0.000432051	0.1532		0.000432051	0.16973	0.000864102	0.604528	0.00129682	1.09113	0.00123	0.344413		0.000432051	0.58928	0.000864437	0.20113	0.000864549	0.48539	0.000907777	0.43685
0.0013	1.40764	0.000866452	0.38123	0.00163	0.76515	0.000433394	0.1532		0.000433394	0.16973	0.000866116	0.605575	0.00130018	1.09432	0.00124	0.345957		0.000433394	0.59083	0.000866452	0.20272	0.000866787	0.48715	0.000910127	0.43843
0.0013	1.41083	0.000868466	0.38233	0.00164	0.76779	0.000434401	0.1532		0.000434401	0.17027	0.000868466	0.607717	0.0013032	1.09641	0.00124	0.347552		0.000434401	0.59347	0.000868802	0.20377	0.000868802	0.48945	0.000912242	0.4405
0.00131	1.41502	0.000870816	0.38337	0.00164	0.76988	0.000435408	0.15375		0.000435408	0.17088	0.000870816	0.609261	0.0013069	1.09955	0.00124	0.348598		0.000435408	0.59506	0.000870816	0.20536	0.000871263	0.4918	0.000914827	0.44262
0.00131	1.41925	0.000873166	0.38442	0.00165	0.77203	0.000436751	0.15375		0.000436415	0.17142	0.00087283	0.610856	0.00130992	1.10169	0.00125	0.350192		0.000436751	0.59666	0.000873501	0.20745	0.000873278	0.4935	0.000916941	0.44415
0.00131	1.42344	0.00087518	0.38492	0.00165	0.77412	0.000437758	0.1543		0.000437758	0.17203	0.00087518	0.611404	0.00131361	1.10433	0.00125	0.351786		0.000437758	0.5982	0.000875516	0.2096	0.000875516	0.49526	0.000919291	0.44573
0.00132	1.42712	0.00087753	0.38547	0.00165	0.77621	0.000438765	0.15479		0.000438765	0.17318	0.00087753	0.613496	0.00131663	1.10692	0.00125	0.352833		0.000438765	0.5998	0.00087753	0.21064	0.000877754	0.49641	0.000921641	0.44677
0.00132	1.43081	0.000879544	0.38601	0.00166	0.77781	0.000440108	0.15479		0.000439772	0.17318	0.000879544	0.61509	0.00131999	1.10956	0.00126	0.353879		0.000440108	0.60139	0.00087988	0.21274	0.000879992	0.49756	0.000923991	0.4478
0.00132	1.43504	0.000881894	0.38706	0.00166	0.7794	0.000441115	0.15534		0.000441115	0.17318	0.000881894	0.617183	0.00132334	1.1122	0.00126	0.355971		0.000441115	0.60244	0.00088223	0.21433	0.00088223	0.49931	0.000926341	0.44938
0.00133	1.43873	0.000884244	0.38756	0.00167	0.78204	0.000442122	0.15639		0.000442122	0.17378	0.000883908	0.618777	0.0013267	1.11539	0.00126	0.357018		0.000442122	0.60508	0.00088458	0.21587	0.000884468	0.50222	0.000928691	0.45199
0.00133	1.44242	0.000886594	0.38915	0.00167	0.78413	0.000443465	0.15639		0.000443465	0.17433	0.000886258	0.620322	0.00133039	1.11749	0.00127	0.358064		0.000443465	0.60717	0.000886594	0.21747	0.000886706	0.50397	0.000931041	0.45357
0.00133	1.4466	0.000888608	0.3897	0.00168	0.78623	0.000444472	0.15639		0.000444472	0.17433	0.000888608	0.621916	0.00133342	1.12062	0.00127	0.360206		0.000444472	0.60822	0.000888608	0.21956	0.000888944	0.50567	0.000933391	0.4551
0.00134	1.45029	0.000890622	0.3902	0.00168	0.78832	0.000445479	0.15639		0.000445479	0.17548	0.000890958	0.62351	0.00133677	1.12326	0.00127	0.361252		0.000445479	0.60981	0.000890958	0.22116	0.000891182	0.50742	0.000935741	0.45668
0.00134	1.45398	0.000892972	0.39124	0.00169	0.79096	0.000446822	0.15689		0.000446486	0.17548	0.000892972	0.625104	0.00134013	1.12591	0.00128	0.362299		0.000446486	0.6114	0.000893308	0.22275	0.00089342	0.50857	0.000938091	0.45772
0.00134	1.45821	0.000895322	0.39229	0.00169	0.79305	0.000447829	0.15743		0.000447829	0.17608	0.000895322	0.626151	0.00134349	1.12904	0.00128	0.363893		0.000447829	0.61295	0.000895658	0.22429	0.000895658	0.51033	0.000940441	0.45929
0.00135	1.4619	0.000897672	0.39339	0.00169	0.79519	0.000448836	0.15743		0.000448836	0.17663	0.000897336	0.628243	0.00134684	1.13119	0.00128	0.365985		0.000448836	0.61509	0.000897672	0.22644	0.000897896	0.51263	0.000942791	0.46137
0.00135	1.46608	0.000899686	0.39389	0.0017	0.79729	0.000450179	0.15743		0.000449843	0.17784	0.000899686	0.629837	0.0013502	1.13383	0.00129	0.36758		0.000449843	0.61663	0.000899686	0.22798	0.00089991	0.51438	0.000944906	0.46294
0.00135	1.46977	0.000902036	0.39443	0.0017	0.79938	0.000451186	0.15798		0.000451186	0.17784	0.000902036	0.631382	0.00135322	1.13697	0.00129	0.368626		0.000451186	0.61823	0.000902036	0.22958	0.000902148	0.51668	0.000947256	0.46502
0.00136	1.47346	0.000904386	0.39548	0.00171	0.80152	0.000452193	0.15848		0.000452193	0.17723	0.00090405	0.632976	0.00135691	1.13961	0.00129	0.370718		0.000452193	0.61982	0.000904386	0.23167	0.00090461	0.51844	0.00094984	0.46659
0.00136	1.47714	0.0009064	0.39653	0.00171	0.80361	0.000453536	0.15848		0.0004532	0.17838	0.0009064	0.63457	0.00135994	1.1417	0.00129	0.372313		0.0004532	0.62142	0.000906736	0.23326	0.000906624	0.52019	0.000951955	0.46817
0.00136	1.48138	0.00090875	0.39707	0.00172	0.80571	0.000454543	0.15848		0.000454543	0.17899	0.000908415	0.636165	0.00136363	1.14434	0.0013	0.372811		0.000454543	0.62351	0.00090875	0.23486	0.000909086	0.52249	0.00095454	0.47024
0.00137	1.48507	0.000910765	0.39757	0.00172	0.8078	0.00045555	0.15903		0.00045555	0.17899	0.000910765	0.637709	0.00136665	1.14748	0.0013	0.374405		0.00045555	0.62456	0.0009111	0.23695	0.0009111	0.5231	0.000956655	0.47079
0.00137	1.48875	0.000913114	0.39862	0.00173	0.80994	0.000456557	0.15953		0.000456557	0.17954	0.000913114	0.639303	0.00137001	1.15012	0.0013	0.375999		0.000456557	0.62665	0.000913114	0.23904	0.000913338	0.52595	0.000959005	0.47335
0.00137	1.49299	0.000915129	0.39966	0.00173	0.81203	0.0004579	0.15903		0.000457564	0.18069	0.000915129	0.640898	0.00137336	1.15331	0.00131	0.377544		0.000457564	0.62824	0.000915464	0.24064	0.000915576	0.5283	0.000961355	0.47547
0.00138	1.49667	0.000917479	0.40021	0.00173	0.81517	0.000458907	0.16007		0.000458907	0.18069	0.000917479	0.64299	0.00137672	1.1554	0.00131	0.379138		0.000458907	0.62984	0.000917814	0.24273	0.000917814	0.52945	0.000963705	0.47651
0.00138	1.50086	0.000919829	0.40181	0.00174	0.81677	0.000459914	0.16007		0.000459914	0.18069	0.000919493	0.644036	0.00138008	1.15804	0.00131	0.380732		0.000459914	0.63193	0.000919829	0.24432	0.000920052	0.53121	0.000966055	0.47809
0.00138	1.50455	0.000921843	0.4023	0.00174	0.81886	0.000461257	0.16057		0.000460921	0.18189	0.000921843	0.645631	0.00138344	1.16118	0.00132	0.382327		0.000460921	0.63402	0.000922178	0.24592	0.00092229	0.53351	0.000968405	0.48016
0.00139	1.50823	0.000924193	0.40285	0.00175	0.821	0.000462264	0.16057		0.000462264	0.18244	0.000924193	0.647723	0.00138679	1.16327	0.00132	0.383871		0.000462264	0.63507	0.000924193	0.24801	0.000924528	0.53526	0.000970755	0.48174
0.00139	1.51247	0.000926543	0.40335	0.00175	0.82309	0.000463271	0.16112		0.000463271	0.18244	0.000926207	0.649317	0.00139015	1.16646	0.00132	0.385465		0.000463271	0.63666	0.000926543	0.2501	0.000926543	0.53696	0.00097287	0.48326
0.00139	1.51665	0.000928557	0.4039	0.00176	0.82573	0.000464278	0.16167		0.000464278	0.18304	0.000928557	0.650862	0.00139351	1.16855	0.00133	0.38706		0.000464278	0.63876	0.000928893	0.2512	0.000928781	0.53811	0.00097522	0.4843
0.0014	1.52034	0.000930907	0.40445	0.00176	0.82783	0.000465621	0.16112		0.000465621	0.18359	0.000930571	0.651958	0.00139686	1.17119	0.00133	0.388604		0.000465621	0.64035	0.000930907	0.25329	0.000931243	0.53987	0.000977805	0.48588
0.0014	1.52353	0.000932921	0.40599	0.00177	0.82992	0.000466628	0.16167		0.000466628	0.18359	0.000932921	0.65405	0.00139989	1.17433	0.00133	0.390198		0.000466628	0.64194	0.000933257	0.25538	0.000933257	0.54217	0.00097992	0.48795
0.0014	1.52721	0.000935271	0.40654	0.00177	0.83206	0.000467635	0.16167		0.000467635	0.18419	0.000935271	0.655097	0.00140358	1.17647	0.00134	0.391245		0.000467635	0.64354	0.000935271	0.25698	0.000935719	0.54392	0.000982504	0.48953
0.00141	1.53195	0.000937621	0.40759	0.00177	0.83415	0.000468978	0.16217		0.000468643	0.18534	0.000937285	0.657189	0.0014066	1.17961	0.00134	0.393387		0.000468978	0.64563	0.000937621	0.25857	0.000937733	0.54567	0.000984619	0.49111
0.00141	1.53563	0.000939635	0.40813	0.00178	0.83679	0.000469985	0.16217		0.000469985	0.18595	0.000939635	0.658783	0.00140996	1.1828	0.00134	0.395479		0.000469985	0.64668	0.000939971	0.26066	0.000939971	0.54798	0.000986969	0.49318
0.00141	1.53982	0.000941985	0.40918	0.00178	0.83943	0.000470993	0.16272		0.000470993	0.18534	0.000941649	0.660876	0.00141365	1.18539	0.00135	0.396526		0.000470993	0.64827	0.000941985	0.26276	0.000942209	0.54973	0.000989319	0.49476
0.00142	1.54351	0.000943999	0.41023	0.00179	0.84098	0.000472335	0.16272		0.000472	0.1865	0.000943999	0.66247	0.00141667	1.18753	0.00135	0.39812		0.000472335	0.64982	0.000944335	0.2638	0.000944447	0.55088	0.000991669	0.49579
0.00142	1.54774	0.000946349	0.41072	0.00179	0.84257	0.000473342	0.16272		0.000473342	0.1871	0.000946349	0.663516	0.00142036	1.19017	0.00135	0.399664		0.000473342	0.65196	0.000946349	0.26594	0.000946685	0.55318	0.000994019	0.49786
0.00142	1.55143	0.000948699	0.41127	0.0018	0.84467	0.00047435	0.16321		0.00047435	0.1871	0.000948363	0.665609	0.00142338	1.19277	0.00136	0.401259		0.00047435	0.6535	0.000948699	0.26804	0.000948923	0.55548	0.000996369	0.49994
0.00143	1.55561	0.000950713	0.41232	0.0018	0.84731	0.000475692	0.16376		0.000475357	0.18825	0.000950713	0.666705	0.00142674	1.19645	0.00136	0.402853		0.000475357	0.6551	0.000951049	0.27013	0.000951161	0.55784	0.000998719	0.50206
0.00143	1.55985	0.000953063	0.41287	0.00181	0.84945	0.000476699	0.16426		0.000476699	0.1888	0.000953063	0.668249	0.0014301	1.19964	0.00136	0.404447		0.000476699	0.65719	0.000953063	0.27222	0.000953399	0.55954	0.001	0.50359
0.00143	1.56353	0.000955077	0.41391	0.00181	0.85154	0.000477707	0.16481		0.000477707	0.18825	0.000955077	0.670392	0.00143346	1.20173	0.00136	0.405992		0.000477707	0.65933	0.000955413	0.27382	0.000955637	0.56129	0.001	0.50516
0.00144	1.56722	0.000957763	0.41496	0.00181	0.85363	0.000479049	0.16481		0.000478714	0.1888	0.000957427	0.671936	0.00143681	1.20437	0.00137	0.407586		0.000478714	0.66088	0.000957763	0.27541	0.000957875	0.56305	0.00101	0.50674
0.00144	1.57091	0.000959777	0.41551	0.00182	0.85573	0.000480057	0.16481		0.000480057	0.1894	0.000959777	0.67353	0.00144017	1.20701	0.00137	0.409678		0.000480057	0.66247	0.000960113	0.2775	0.000959889	0.56535	0.00101	0.50881
0.00144	1.57509	0.000961792	0.41655	0.00182	0.85787	0.000481064	0.16585		0.000481064	0.19	0.000961792	0.675125	0.00144353	1.20965	0.00137	0.410725		0.000481064	0.66406	0.000962127	0.2796	0.000962127	0.5665	0.00101	0.50985
0.00145	1.57933	0.000964141	0.41705	0.00183	0.85941	0.000482071	0.16536		0.000482071	0.19	0.000964141	0.676669	0.00144688	1.2123	0.00138	0.412867		0.000482071	0.66511	0.000964141	0.28119	0.000964365	0.56825	0.00101	0.51143
0.00145	1.58301	0.000966491	0.4181	0.00183	0.86156	0.000483414	0.16585		0.000483078	0.1917	0.000966491	0.678812	0.00145024	1.21489	0.00138	0.414411		0.000483414	0.66775	0.000966491	0.28328	0.000966603	0.57056	0.00101	0.5135
0.00145	1.5867	0.000968841	0.41865	0.00184	0.86365	0.000484421	0.16585		0.000484421	0.1923	0.000968506	0.67931	0.0014536	1.21807	0.00138	0.416006		0.000484421	0.6693	0.000968841	0.28488	0.000969065	0.57231	0.00102	0.51508
0.00146	1.59039	0.000970856	0.41919	0.00184	0.86524	0.000485428	0.16585		0.000485428	0.1917	0.000970856	0.680904	0.00145662	1.22071	0.00139	0.418098		0.000485428	0.67089	0.000971191	0.28647	0.000971079	0.57406	0.00102	0.51666
0.00146	1.59462	0.00097287	0.42024	0.00185	0.86679	0.000486771	0.1669		0.000486771	0.1923	0.00097287	0.682996	0.00146031	1.22385	0.00139	0.419194		0.000486771	0.67248	0.000973205	0.28856	0.000973317	0.57636	0.00102	0.51873
0.00146	1.59831	0.00097522	0.42129	0.00185	0.86783	0.000487778	0.1669		0.000487778	0.19346	0.00097522	0.684591	0.00146333	1.22649	0.00139	0.420739		0.000487778	0.67458	0.000975555	0.29066	0.000975555	0.57867	0.00102	0.5208
0.00147	1.60249	0.00097757	0.42233	0.00185	0.86997	0.000488785	0.16795		0.000488785	0.19346	0.00097757	0.686683	0.00146669	1.22913	0.0014	0.422333		0.000488785	0.67617	0.00097757	0.2928	0.000977793	0.57982	0.00103	0.52184
0.00147	1.60618	0.00097992	0.42288	0.00186	0.87152	0.000490128	0.16795		0.000489792	0.19406	0.000979584	0.688278	0.00147038	1.23227	0.0014	0.423927		0.000490128	0.67777	0.00097992	0.29434	0.000980031	0.58157	0.00103	0.52341
0.00147	1.61041	0.000981934	0.42338	0.00186	0.87366	0.000491135	0.16795		0.000491135	0.19406	0.000981934	0.689872	0.0014734	1.23491	0.0014	0.425472		0.000491135	0.67931	0.000982269	0.29648	0.000982269	0.58387	0.00103	0.52549
0.00148	1.6141	0.000983948	0.42443	0.00187	0.87521	0.000492142	0.16849		0.000492142	0.19521	0.000984284	0.690918	0.00147676	1.23701	0.00141	0.427066		0.000492142	0.6809	0.000984284	0.29858	0.000984508	0.58623	0.00103	0.52761
0.00148	1.61779	0.000986298	0.42497	0.00187	0.87735	0.000493485	0.16849		0.000493149	0.19576	0.000986298	0.693011	0.00148012	1.23965	0.00141	0.42866		0.000493149	0.683	0.000986634	0.30067	0.000986746	0.58793	0.00104	0.52914
0.00148	1.62197	0.000988648	0.42602	0.00188	0.87999	0.000494492	0.16849		0.000494492	0.19636	0.000988648	0.694057	0.00148348	1.24333	0.00141	0.430205		0.000494492	0.68459	0.000988648	0.30226	0.000988984	0.58913	0.00104	0.53022
0.00149	1.62621	0.000990998	0.42657	0.00188	0.88258	0.000495499	0.16904		0.000495499	0.19691	0.000990662	0.696199	0.00148683	1.24597	0.00142	0.431799		0.000495499	0.68668	0.000990998	0.30436	0.000991222	0.59144	0.00104	0.53229
0.00149	1.62989	0.000993012	0.42761	0.00189	0.88417	0.000496506	0.16954		0.000496506	0.19691	0.000993012	0.697743	0.00148985	1.24861	0.00142	0.433891		0.000496506	0.68773	0.000993348	0.30645	0.000993236	0.59319	0.00104	0.53387
0.00149	1.63358	0.000995362	0.42811	0.00189	0.88627	0.000497849	0.16954		0.000497849	0.19751	0.000995026	0.699886	0.00149355	1.25126	0.00142	0.434987		0.000497849	0.68987	0.000995362	0.30804	0.000995698	0.59549	0.00105	0.53594
0.0015	1.63777	0.000997376	0.42866	0.00189	0.88841	0.000498856	0.16954		0.000498856	0.19811	0.000997376	0.70143	0.00149657	1.25439	0.00143	0.43708		0.000498856	0.69196	0.000997712	0.31014	0.000997712	0.59724	0.00105	0.53752
0.0015	1.642	0.000999726	0.42971	0.0019	0.8905	0.000499863	0.17009		0.000499863	0.19866	0.000999726	0.703025	0.00149992	1.25703	0.00143	0.438674		0.000499863	0.69301	0.000999726	0.31228	0.00099995	0.59894	0.00105	0.53905
0.0015	1.64619	0.001	0.4302	0.0019	0.89259	0.000501206	0.17009		0.00050087	0.19866	0.00100174	0.705117	0.00150328	1.25967	0.00143	0.440767		0.00050087	0.6951	0.001	0.31382	0.001	0.6013	0.00105	0.54117
0.00151	1.64987	0.001	0.4313	0.00191	0.89474	0.000502213	0.17059		0.000502213	0.19926	0.00100409	0.706711	0.00150664	1.26232	0.00143	0.442361		0.000502213	0.6967	0.001	0.31542	0.001	0.60245	0.00105	0.54221
0.00151	1.65306	0.00101	0.43235	0.00191	0.89733	0.00050322	0.17163		0.00050322	0.20042	0.0010061	0.708306	0.00151033	1.26545	0.00144	0.443905		0.00050322	0.69829	0.00101	0.31751	0.00101	0.60475	0.00106	0.54428
0.00151	1.65725	0.00101	0.43339	0.00192	0.89892	0.000504563	0.17114		0.000504227	0.20042	0.00100845	0.70985	0.00151335	1.26809	0.00144	0.446048		0.000504227	0.69989	0.00101	0.31965	0.00101	0.60651	0.00106	0.54586
0.00152	1.66093	0.00101	0.43389	0.00192	0.90101	0.00050557	0.17163		0.00050557	0.20042	0.0010108	0.711444	0.00151705	1.27074	0.00144	0.447592		0.00050557	0.70198	0.00101	0.32174	0.00101	0.60821	0.00106	0.54738
0.00152	1.66572	0.00101	0.43444	0.00193	0.90316	0.000506577	0.17163		0.000506577	0.20096	0.00101282	0.712491	0.00152007	1.27338	0.00145	0.449186		0.000506577	0.70357	0.00101	0.32384	0.00101	0.61056	0.00106	0.54951
0.00152	1.6694	0.00102	0.43549	0.00193	0.90525	0.00050792	0.17163		0.000507584	0.20217	0.00101517	0.714633	0.00152342	1.27547	0.00145	0.450233		0.000507584	0.70512	0.00102	0.32598	0.00102	0.61286	0.00107	0.55158
0.00153	1.67309	0.00102	0.43603	0.00193	0.90734	0.000508927	0.17218		0.000508927	0.20272	0.00101752	0.716177	0.00152678	1.27861	0.00145	0.452873		0.000508927	0.70671	0.00102	0.32857	0.00102	0.61462	0.00107	0.55316
0.00153	1.67727	0.00102	0.43708	0.00194	0.90893	0.000509934	0.17273		0.000509934	0.20272	0.00101953	0.71827	0.00153014	1.28125	0.00146	0.454467		0.000509934	0.70935	0.00102	0.33016	0.00102	0.61632	0.00107	0.55468
0.00153	1.68096	0.00102	0.43813	0.00194	0.91158	0.000510941	0.17273		0.000510941	0.20332	0.00102188	0.719864	0.0015335	1.28444	0.00146	0.456012		0.000510941	0.71095	0.00102	0.33226	0.00102	0.61922	0.00107	0.5573
0.00154	1.6852	0.00102	0.43917	0.00195	0.91367	0.000512284	0.17273		0.000512284	0.20387	0.0010239	0.72091	0.00153685	1.28653	0.00146	0.457606		0.000512284	0.71199	0.00102	0.33385	0.00102	0.61982	0.00108	0.55784
0.00154	1.68938	0.00103	0.43917	0.00195	0.91576	0.000513291	0.17273		0.000513291	0.20447	0.00102625	0.723053	0.00154021	1.28967	0.00147	0.4592		0.000513291	0.71354	0.00103	0.33544	0.00103	0.62158	0.00108	0.55942
0.00154	1.69307	0.00103	0.43972	0.00196	0.91735	0.000514634	0.17323		0.000514298	0.20502	0.0010286	0.724597	0.00154357	1.29231	0.00147	0.460795		0.000514298	0.71513	0.00103	0.33754	0.00103	0.62443	0.00108	0.56198
0.00155	1.69675	0.00103	0.44126	0.00196	0.91945	0.000515641	0.17378		0.000515305	0.20562	0.00103061	0.725643	0.00154659	1.2955	0.00147	0.462887		0.000515641	0.71722	0.00103	0.33963	0.00103	0.62678	0.00108	0.56411
0.00155	1.70099	0.00103	0.44181	0.00197	0.92209	0.000516648	0.17378		0.000516648	0.20622	0.00103296	0.727238	0.00155028	1.29809	0.00148	0.46498		0.000516648	0.71937	0.00103	0.34227	0.00103	0.62793	0.00109	0.56514
0.00155	1.70517	0.00104	0.44286	0.00197	0.92423	0.000517655	0.17378		0.000517655	0.20677	0.00103531	0.728832	0.0015533	1.30073	0.00148	0.467072		0.000517655	0.72091	0.00104	0.34386	0.00104	0.63024	0.00109	0.56721
0.00156	1.70941	0.00104	0.44341	0.00197	0.92632	0.000518998	0.17427		0.000518998	0.20677	0.00103732	0.730924	0.00155666	1.30337	0.00148	0.46762		0.000518662	0.7225	0.00104	0.34596	0.00104	0.63199	0.00109	0.56879
0.00156	1.7131	0.00104	0.44445	0.00198	0.92841	0.000520005	0.17482		0.000520005	0.20738	0.00103967	0.733017	0.00156002	1.30601	0.00149	0.469713		0.000520005	0.7246	0.00104	0.3481	0.00104	0.63429	0.00109	0.57086
0.00156	1.71678	0.00104	0.44495	0.00198	0.93001	0.000521012	0.17532		0.000521012	0.20792	0.00104169	0.734611	0.00156337	1.30865	0.00149	0.471855		0.000521012	0.72619	0.00104	0.35019	0.00104	0.63605	0.00109	0.57244
0.00157	1.72097	0.00104	0.4455	0.00199	0.9321	0.000522355	0.17532		0.000522019	0.20907	0.00104404	0.736205	0.00156673	1.31234	0.00149	0.473399		0.000522355	0.72779	0.00104	0.35179	0.00104	0.63774	0.0011	0.57397
0.00157	1.72465	0.00105	0.44605	0.00199	0.93419	0.000523362	0.17587		0.000523362	0.20907	0.00104639	0.738298	0.00157009	1.31498	0.00149	0.474994		0.000523362	0.72933	0.00105	0.35438	0.00105	0.6401	0.0011	0.57609
0.00157	1.72834	0.00105	0.44655	0.002	0.93579	0.000524369	0.17642		0.000524369	0.20968	0.0010484	0.739344	0.00157344	1.31707	0.0015	0.476588		0.000524369	0.73147	0.00105	0.35597	0.00105	0.6418	0.0011	0.57762
0.00158	1.73203	0.00105	0.44759	0.002	0.93843	0.000525712	0.17642		0.000525377	0.21028	0.00105075	0.740938	0.0015768	1.32021	0.0015	0.47868		0.000525377	0.73252	0.00105	0.35806	0.00105	0.64355	0.0011	0.5792
0.00158	1.73626	0.00105	0.44814	0.00201	0.94107	0.000526719	0.17642		0.000526719	0.21083	0.0010531	0.743031	0.00158016	1.3234	0.0015	0.480773		0.000526719	0.73461	0.00105	0.36021	0.00105	0.64585	0.00111	0.58127
0.00158	1.7405	0.00106	0.44919	0.00201	0.94261	0.000527726	0.17691		0.000527726	0.21083	0.00105512	0.744077	0.00158352	1.32549	0.00151	0.482367		0.000527726	0.7367	0.00106	0.3623	0.00106	0.64761	0.00111	0.58285
0.00159	1.74418	0.00106	0.44973	0.00201	0.94476	0.000529069	0.17746		0.000528734	0.21198	0.00105747	0.746219	0.00158654	1.32813	0.00151	0.483961		0.000528734	0.7383	0.00106	0.36439	0.00106	0.64991	0.00111	0.58492
0.00159	1.74837	0.00106	0.45023	0.00202	0.9474	0.000530076	0.17746		0.000530076	0.21198	0.00105982	0.747764	0.00159023	1.33077	0.00151	0.485506		0.000530076	0.74039	0.00106	0.36703	0.00106	0.65227	0.00111	0.58704
0.00159	1.7526	0.00106	0.45023	0.00202	0.94894	0.000531083	0.17796		0.000531083	0.21258	0.00106183	0.749906	0.00159325	1.33391	0.00152	0.487648		0.000531083	0.74149	0.00106	0.36863	0.00106	0.65397	0.00112	0.58857
0.0016	1.75574	0.00106	0.45078	0.00203	0.95108	0.000532091	0.17851		0.000532091	0.21313	0.00106418	0.751451	0.00159661	1.3371	0.00152	0.489193		0.000532091	0.74303	0.00106	0.37072	0.00106	0.65632	0.00112	0.59069
0.0016	1.75998	0.00107	0.45183	0.00203	0.95318	0.000533433	0.17796		0.000533433	0.21373	0.0010662	0.752547	0.0016003	1.33974	0.00152	0.490289		0.000533433	0.74517	0.00107	0.37281	0.00107	0.65802	0.00112	0.59222
0.0016	1.76416	0.00107	0.45233	0.00204	0.95527	0.000534441	0.17851		0.000534441	0.21434	0.00106855	0.754639	0.00160332	1.34233	0.00153	0.492879		0.000534441	0.74672	0.00107	0.37441	0.00107	0.65977	0.00112	0.5938
0.00161	1.7684	0.00107	0.45287	0.00204	0.95736	0.000535448	0.17901		0.000535448	0.21488	0.0010709	0.756233	0.00160701	1.34447	0.00153	0.495022		0.000535448	0.74831	0.00107	0.3765	0.00107	0.66208	0.00112	0.59587
0.00161	1.77258	0.00107	0.45342	0.00205	0.9595	0.00053679	0.17901		0.000536455	0.21603	0.00107291	0.758326	0.00161004	1.34761	0.00153	0.496566		0.000536455	0.75095	0.00107	0.37864	0.00107	0.66383	0.00113	0.59745
0.00161	1.77682	0.00108	0.45342	0.00205	0.9616	0.000537798	0.17955		0.000537798	0.21664	0.00107526	0.75992	0.00161339	1.35025	0.00154	0.49816		0.000537798	0.752	0.00108	0.38073	0.00108	0.66613	0.00113	0.59952
0.00162	1.7805	0.00108	0.45392	0.00205	0.96319	0.000538805	0.1801		0.000538805	0.21664	0.00107727	0.761465	0.00161675	1.35289	0.00154	0.500253		0.000538805	0.75409	0.00108	0.38282	0.00108	0.66849	0.00113	0.60164
0.00162	1.78419	0.00108	0.45497	0.00206	0.96528	0.000540147	0.1801		0.000539812	0.21603	0.00107962	0.762511	0.00162011	1.35658	0.00154	0.502395		0.000539812	0.75569	0.00108	0.38547	0.00108	0.67019	0.00113	0.60317
0.00162	1.78788	0.00108	0.45551	0.00206	0.96737	0.000541155	0.1806		0.000541155	0.21779	0.00108197	0.764105	0.00162346	1.35867	0.00155	0.50394		0.000541155	0.75728	0.00108	0.38706	0.00108	0.67194	0.00114	0.60475
0.00163	1.79206	0.00108	0.45656	0.00207	0.96952	0.000542162	0.1801		0.000542162	0.21839	0.00108399	0.766198	0.00162682	1.36076	0.00155	0.506082		0.000542162	0.75937	0.00108	0.38915	0.00108	0.67424	0.00114	0.60682
0.00163	1.79575	0.00109	0.45711	0.00207	0.97161	0.000543169	0.18115		0.000543169	0.21894	0.00108634	0.767792	0.00163018	1.36395	0.00155	0.507626		0.000543505	0.76146	0.00109	0.39124	0.00109	0.676	0.00114	0.6084
0.00163	1.79998	0.00109	0.45761	0.00208	0.9737	0.000544512	0.18115		0.000544512	0.21894	0.00108835	0.769884	0.00163353	1.36709	0.00156	0.509769		0.000544512	0.76306	0.00109	0.39389	0.00109	0.6783	0.00114	0.61047
0.00164	1.80422	0.00109	0.45815	0.00208	0.97579	0.000545519	0.18115		0.000545519	0.22009	0.0010907	0.77098	0.00163689	1.36918	0.00156	0.511313		0.000545519	0.76411	0.00109	0.39598	0.00109	0.68005	0.00115	0.61205
0.00164	1.80791	0.00109	0.4592	0.00209	0.97794	0.000546526	0.18165		0.000546526	0.22069	0.00109305	0.772525	0.00164025	1.37237	0.00156	0.513456		0.000546526	0.7662	0.00109	0.39757	0.00109	0.68181	0.00115	0.61363
0.00164	1.81159	0.0011	0.4592	0.00209	0.97948	0.000547869	0.1822		0.000547533	0.22069	0.00109507	0.774667	0.00164361	1.37501	0.00156	0.515548		0.000547869	0.76779	0.0011	0.40021	0.0011	0.68411	0.00115	0.6157
0.00165	1.81578	0.0011	0.4597	0.00209	0.98162	0.000548876	0.1822		0.000548876	0.22124	0.00109742	0.776212	0.00164663	1.37765	0.00157	0.518189		0.000548876	0.76939	0.0011	0.4023	0.0011	0.68586	0.00115	0.61728
0.00165	1.81946	0.0011	0.46025	0.0021	0.98372	0.000550219	0.1822		0.000549883	0.22184	0.00109977	0.778354	0.00164998	1.38024	0.00157	0.519733		0.000549883	0.77148	0.0011	0.4039	0.0011	0.68816	0.00115	0.61935
0.00165	1.8242	0.0011	0.46129	0.0021	0.98531	0.000551226	0.18269		0.00055089	0.22245	0.00110178	0.779898	0.00165334	1.38288	0.00157	0.521875		0.000551226	0.77307	0.0011	0.40654	0.0011	0.68992	0.00116	0.62092
0.00166	1.82788	0.0011	0.46184	0.00211	0.9874	0.000552233	0.18324		0.000552233	0.22299	0.00110413	0.780945	0.0016567	1.38607	0.00158	0.524516		0.000552233	0.77517	0.0011	0.40813	0.0011	0.69222	0.00116	0.623
0.00166	1.83157	0.00111	0.46234	0.00211	0.9895	0.00055324	0.18379		0.00055324	0.2236	0.00110614	0.783087	0.00166006	1.38816	0.00158	0.525562		0.00055324	0.77676	0.00111	0.41072	0.00111	0.69452	0.00116	0.62507
0.00166	1.83581	0.00111	0.46339	0.00212	0.99109	0.000554583	0.18324		0.000554583	0.22414	0.00110849	0.785179	0.00166341	1.3913	0.00158	0.527655		0.000554583	0.77835	0.00111	0.41287	0.00111	0.69627	0.00116	0.62665
0.00167	1.83949	0.00111	0.46339	0.00212	0.99268	0.00055559	0.18429		0.00055559	0.22475	0.00111051	0.786226	0.00166677	1.39394	0.00159	0.530295		0.00055559	0.7799	0.00111	0.41496	0.00111	0.69803	0.00117	0.62822
0.00167	1.84368	0.00111	0.46393	0.00213	0.99423	0.000556597	0.18379		0.000556597	0.2253	0.00111319	0.78782	0.00167013	1.39658	0.00159	0.532388		0.000556597	0.78149	0.00111	0.41655	0.00111	0.69978	0.00117	0.6298
0.00167	1.84736	0.00112	0.46448	0.00213	0.99637	0.00055794	0.18429		0.000557604	0.2253	0.00111521	0.789364	0.00167348	1.39922	0.00159	0.533982		0.000557604	0.78309	0.00112	0.41865	0.00112	0.70208	0.00117	0.63187
0.00168	1.8516	0.00112	0.46498	0.00213	0.99792	0.000558947	0.18484		0.000558947	0.2265	0.00111722	0.790959	0.00167684	1.40186	0.0016	0.536622		0.000558947	0.78518	0.00112	0.42129	0.00112	0.70384	0.00117	0.63345
0.00168	1.85529	0.00112	0.46553	0.00214	1.00006	0.000559954	0.18484		0.000559954	0.22705	0.00111957	0.793051	0.0016802	1.4045	0.0016	0.538715		0.000559954	0.78677	0.00112	0.42393	0.00112	0.70614	0.00118	0.63552
0.00168	1.85947	0.00112	0.46603	0.00214	1.0016	0.000561297	0.18533		0.000560961	0.22705	0.00112192	0.795193	0.00168355	1.4066	0.0016	0.540807		0.000560961	0.78832	0.00112	0.42602	0.00112	0.70844	0.00118	0.6376
0.00169	1.86371	0.00112	0.46657	0.00215	1.0032	0.000562304	0.18533		0.000561968	0.2282	0.00112427	0.796738	0.00168691	1.40974	0.00161	0.543448		0.000562304	0.79046	0.00112	0.42761	0.00112	0.71074	0.00118	0.63967
0.00169	1.86794	0.00113	0.46707	0.00215	1.00529	0.000563311	0.18533		0.000563311	0.2282	0.00112629	0.798332	0.00169027	1.41238	0.00161	0.54554		0.000563311	0.792	0.00113	0.42971	0.00113	0.7125	0.00118	0.64125
0.00169	1.87212	0.00113	0.46762	0.00216	1.00633	0.000564318	0.18588		0.000564318	0.2288	0.00112864	0.799926	0.00169329	1.41502	0.00161	0.547683		0.000564318	0.7936	0.00113	0.4318	0.00113	0.71425	0.00119	0.64282
0.0017	1.87581	0.00113	0.46817	0.00216	1.00898	0.000565661	0.18638		0.000565661	0.22935	0.00113065	0.801521	0.00169698	1.41766	0.00162	0.549775		0.000565661	0.79519	0.00113	0.43444	0.00113	0.71595	0.00119	0.64435
0.0017	1.88005	0.00113	0.46817	0.00216	1.01002	0.000566668	0.18693		0.000566668	0.22995	0.001133	0.803065	0.0017	1.4208	0.00162	0.552416		0.000566668	0.79783	0.00113	0.43653	0.00113	0.7183	0.00119	0.64647
0.0017	1.88423	0.00114	0.46762	0.00217	1.01162	0.000567675	0.18748		0.000567675	0.23056	0.00113535	0.805207	0.00170336	1.42344	0.00162	0.55401		0.000567675	0.79888	0.00114	0.43867	0.00114	0.72	0.00119	0.648
0.00171	1.88792	0.00114	0.46817	0.00217	1.01321	0.000569018	0.18693		0.000568682	0.2311	0.00113736	0.806752	0.00170672	1.42608	0.00162	0.556102		0.000568682	0.80097	0.00114	0.44022	0.00114	0.72176	0.00119	0.64958
0.00171	1.8916	0.00114	0.46867	0.00218	1.0153	0.000570025	0.18797		0.000570025	0.23171	0.00113971	0.808346	0.00171008	1.42872	0.00163	0.558743		0.000570025	0.80257	0.00114	0.44286	0.00114	0.72466	0.0012	0.6522
0.00171	1.89529	0.00114	0.46867	0.00218	1.0174	0.000571032	0.18748		0.000571032	0.23226	0.00114173	0.810439	0.00171377	1.43186	0.00163	0.561383		0.000571032	0.80466	0.00114	0.4455	0.00114	0.72642	0.0012	0.65377
0.00172	1.89953	0.00114	0.46867	0.00219	1.01899	0.000572375	0.18797		0.000572039	0.23226	0.00114408	0.812033	0.00171679	1.434	0.00163	0.563476		0.000572039	0.80625	0.00114	0.44759	0.00114	0.72811	0.0012	0.6553
0.00172	1.90371	0.00115	0.46921	0.00219	1.02108	0.000573382	0.18852		0.000573382	0.23341	0.00114643	0.813627	0.00172015	1.43659	0.00164	0.566116		0.000573382	0.8078	0.00115	0.44973	0.00115	0.73047	0.0012	0.65742
0.00172	1.9074	0.00115	0.46921	0.0022	1.02268	0.000574389	0.18902		0.000574389	0.23461	0.00114844	0.815172	0.0017235	1.43978	0.00164	0.568757		0.000574389	0.80994	0.00115	0.45233	0.00115	0.73217	0.00121	0.65895
0.00173	1.91163	0.00115	0.46921	0.0022	1.02427	0.000575396	0.18902		0.000575396	0.23461	0.00115079	0.816766	0.00172686	1.44242	0.00164	0.570849		0.000575732	0.81099	0.00115	0.45447	0.00115	0.73453	0.00121	0.66107
0.00173	1.91587	0.00115	0.46921	0.00221	1.02532	0.000576739	0.18902		0.000576739	0.23516	0.00115281	0.81836	0.00173022	1.44506	0.00165	0.572942		0.000576739	0.81258	0.00115	0.45656	0.00115	0.73623	0.00121	0.6626
0.00173	1.91955	0.00116	0.46921	0.00221	1.02691	0.000577746	0.18902		0.000577746	0.23631	0.00115516	0.820453	0.00173357	1.44765	0.00165	0.575582		0.000577746	0.81467	0.00116	0.45865	0.00116	0.73858	0.00121	0.66472
0.00174	1.92374	0.00116	0.46971	0.00221	1.02846	0.000578753	0.18957		0.000578753	0.23576	0.00115751	0.821499	0.00173693	1.45084	0.00165	0.577675		0.000578753	0.81677	0.00116	0.46025	0.00116	0.74028	0.00122	0.66625
0.00174	1.92743	0.00116	0.47026	0.00222	1.03005	0.000580096	0.19007		0.000579761	0.23691	0.00115952	0.823093	0.00174029	1.45398	0.00166	0.580315		0.000580096	0.81836	0.00116	0.46289	0.00116	0.74203	0.00122	0.66783
0.00174	1.93166	0.00116	0.47026	0.00222	1.03164	0.000581103	0.19007		0.000581103	0.23746	0.00116187	0.825186	0.00174331	1.45612	0.00166	0.58191		0.000581103	0.81995	0.00116	0.46553	0.00116	0.74434	0.00122	0.6699
0.00175	1.93585	0.00116	0.47076	0.00223	1.03324	0.000582446	0.19007		0.00058211	0.23746	0.00116389	0.82678	0.001747	1.45871	0.00166	0.58455		0.00058211	0.8215	0.00116	0.46762	0.00116	0.74609	0.00122	0.67148
0.00175	1.93953	0.00117	0.47026	0.00223	1.03478	0.000583453	0.19062		0.000583118	0.23861	0.00116624	0.828872	0.00175002	1.4619	0.00167	0.586643		0.000583118	0.82309	0.00117	0.47026	0.00117	0.74784	0.00123	0.67306
0.00175	1.94377	0.00117	0.47076	0.00224	1.03638	0.00058446	0.19116		0.00058446	0.23922	0.00116859	0.830467	0.00175372	1.46504	0.00167	0.589283		0.00058446	0.82519	0.00117	0.47235	0.00117	0.75015	0.00123	0.67513
0.00176	1.94795	0.00117	0.47076	0.00224	1.03797	0.000585468	0.19116		0.000585468	0.23922	0.0011706	0.832061	0.00175674	1.46768	0.00167	0.591924		0.000585468	0.82678	0.00117	0.47445	0.00117	0.75245	0.00123	0.6772
0.00176	1.95164	0.00117	0.47076	0.00225	1.03847	0.00058681	0.19116		0.000586475	0.24037	0.00117295	0.833107	0.0017601	1.47032	0.00168	0.594016		0.00058681	0.82887	0.00117	0.47659	0.00117	0.7542	0.00123	0.67878
0.00176	1.95637	0.00118	0.47076	0.00225	1.04006	0.000587817	0.19116		0.000587817	0.24097	0.0011753	0.8352	0.00176345	1.47296	0.00168	0.596109		0.000587817	0.83047	0.00118	0.47868	0.00118	0.7565	0.00123	0.68085
0.00177	1.95956	0.00118	0.47076	0.00225	1.04111	0.000588825	0.19166		0.000588825	0.24152	0.00117731	0.836246	0.00176681	1.4761	0.00168	0.598749		0.000588825	0.83256	0.00118	0.48132	0.00118	0.75826	0.00124	0.68243
0.00177	1.96375	0.00118	0.47076	0.00226	1.0427	0.000590167	0.19221		0.000589832	0.24212	0.00117966	0.838886	0.00177017	1.47874	0.00169	0.600842		0.000589832	0.83415	0.00118	0.48341	0.00118	0.76001	0.00124	0.68401
0.00177	1.96798	0.00118	0.47076	0.00226	1.0432	0.000591174	0.19271		0.000591174	0.24212	0.00118168	0.839933	0.00177352	1.48193	0.00169	0.603482		0.000591174	0.83575	0.00118	0.48605	0.00118	0.76231	0.00124	0.68608
0.00178	1.97167	0.00118	0.47131	0.00227	1.04375	0.000592182	0.19271		0.000592182	0.24327	0.00118403	0.842075	0.00177688	1.48452	0.00169	0.605575		0.000592182	0.83729	0.00118	0.48765	0.00118	0.76407	0.00124	0.68766
0.00178	1.9759	0.00119	0.47185	0.00227	1.0448	0.000593524	0.19326		0.000593189	0.24327	0.00118638	0.843619	0.00178024	1.48716	0.00169	0.607717		0.000593189	0.83943	0.00119	0.48974	0.00119	0.76637	0.00125	0.68973
0.00178	1.97959	0.00119	0.47185	0.00228	1.04584	0.000594532	0.19375		0.000594532	0.24387	0.00118873	0.845762	0.00178326	1.4898	0.0017	0.610357		0.000594532	0.84098	0.00119	0.49238	0.00119	0.76812	0.00125	0.69131
0.00179	1.98432	0.00119	0.47235	0.00228	1.04584	0.000595539	0.19375		0.000595539	0.24502	0.00119074	0.847306	0.00178695	1.49299	0.0017	0.61245		0.000595539	0.84312	0.00119	0.49502	0.00119	0.77042	0.00125	0.69338
0.00179	1.98801	0.00119	0.47235	0.00229	1.04639	0.000596546	0.19375		0.000596546	0.24618	0.00119276	0.848901	0.00178997	1.49558	0.0017	0.614542		0.000596546	0.84521	0.00119	0.49711	0.00119	0.77218	0.00125	0.69496
0.00179	1.99219	0.0012	0.47235	0.00229	1.04584	0.000597889	0.1943		0.000597889	0.24618	0.00119511	0.850495	0.00179333	1.49822	0.00171	0.617183		0.000597889	0.84681	0.0012	0.49921	0.0012	0.77393	0.00126	0.69654
0.0018	1.99588	0.0012	0.4734	0.00229	1.04639	0.000598896	0.1943		0.000598896	0.24733	0.00119746	0.852039	0.00179669	1.50086	0.00171	0.619823		0.000598896	0.84835	0.0012	0.50185	0.0012	0.77563	0.00126	0.69807
0.0018	2.00011	0.0012	0.47395	0.0023	1.04639	0.000599903	0.19485		0.000599903	0.24733	0.00119981	0.854182	0.00180004	1.504	0.00171	0.622464		0.000599903	0.84945	0.0012	0.50344	0.0012	0.77738	0.00126	0.69964
0.0018	2.0038	0.0012	0.4734	0.0023	1.04639	0.000601246	0.19485		0.00060091	0.24733	0.00120182	0.855726	0.0018034	1.50664	0.00172	0.624556		0.00060091	0.85154	0.0012	0.50608	0.0012	0.77968	0.00126	0.70172
0.00181	2.00799	0.0012	0.47395	0.00231	1.04534	0.000602253	0.1959		0.000602253	0.24848	0.00120417	0.85732	0.00180676	1.50983	0.00172	0.626649		0.000602253	0.85314	0.0012	0.50817	0.0012	0.78204	0.00126	0.70384
0.00181	2.01167	0.00121	0.47499	0.00231	1.0448	0.00060326	0.19639		0.00060326	0.24908	0.00120618	0.859413	0.00181012	1.51247	0.00172	0.629289		0.00060326	0.85523	0.00121	0.51131	0.00121	0.78434	0.00127	0.70591
0.00181	2.01641	0.00121	0.47554	0.00232	1.0443	0.000604603	0.1959		0.000604267	0.24963	0.00120853	0.861007	0.00181347	1.51561	0.00173	0.63193		0.000604267	0.85682	0.00121	0.51346	0.00121	0.78664	0.00127	0.70798
0.00182	2.02064	0.00121	0.47554	0.00232	1.04375	0.00060561	0.19639		0.00060561	0.25023	0.00121088	0.862053	0.00181683	1.5177	0.00173	0.634022		0.00060561	0.85891	0.00121	0.51605	0.00121	0.7884	0.00127	0.70956
0.00182	2.02488	0.00121	0.47604	0.00233	1.0427	0.000606617	0.19694		0.000606617	0.25078	0.0012129	0.864146	0.00182019	1.52089	0.00173	0.636663		0.000606617	0.86101	0.00121	0.51764	0.00121	0.7901	0.00127	0.71109
0.00182	2.02856	0.00122	0.47604	0.00233	1.04111	0.00060796	0.19744		0.000607624	0.25138	0.00121525	0.86574	0.00182354	1.52403	0.00174	0.638755		0.00060796	0.86205	0.00122	0.51973	0.00122	0.79185	0.00128	0.71267
0.00183	2.03275	0.00122	0.47659	0.00233	1.03952	0.000608967	0.19694		0.000608967	0.25198	0.00121726	0.867833	0.0018269	1.52667	0.00174	0.641396		0.000608967	0.86365	0.00122	0.52188	0.00122	0.79415	0.00128	0.71474
0.00183	2.03643	0.00122	0.47709	0.00234	1.03797	0.000609974	0.19694		0.000609974	0.25253	0.00121961	0.869427	0.00183026	1.52931	0.00174	0.643538		0.000609974	0.86574	0.00122	0.52501	0.00122	0.79591	0.00128	0.71632
0.00183	2.04067	0.00122	0.47763	0.00234	1.03638	0.000610981	0.19744		0.000610981	0.25314	0.00122196	0.871021	0.00183328	1.53195	0.00175	0.645631		0.000610981	0.86783	0.00122	0.52711	0.00122	0.79766	0.00128	0.71789
0.00184	2.04436	0.00122	0.47813	0.00235	1.03478	0.000612324	0.19799		0.000611988	0.25368	0.00122398	0.873114	0.00183697	1.53563	0.00175	0.648271		0.000611988	0.86943	0.00122	0.52975	0.00122	0.79996	0.00129	0.71997
0.00184	2.04854	0.00123	0.47868	0.00235	1.03324	0.000613331	0.19799		0.000613331	0.25429	0.00122633	0.87416	0.00183999	1.53827	0.00175	0.650862		0.000613331	0.87102	0.00123	0.53189	0.00123	0.80171	0.00129	0.72154
0.00184	2.05327	0.00123	0.47868	0.00236	1.03269	0.000614674	0.19854		0.000614338	0.25483	0.00122834	0.876302	0.00184369	1.54086	0.00176	0.653004		0.000614338	0.87262	0.00123	0.53343	0.00123	0.80347	0.00129	0.72312
0.00185	2.05696	0.00123	0.47923	0.00236	1.03214	0.000615681	0.19904		0.000615345	0.25483	0.00123069	0.877846	0.00184671	1.54351	0.00176	0.655645		0.000615345	0.87471	0.00123	0.53607	0.00123	0.80577	0.00129	0.72519
0.00185	2.06065	0.00123	0.47973	0.00237	1.03164	0.000616688	0.19904		0.000616688	0.25544	0.00123304	0.879441	0.00185006	1.54669	0.00176	0.657737		0.000616688	0.8763	0.00123	0.53871	0.00123	0.80752	0.0013	0.72677
0.00185	2.06488	0.00124	0.47973	0.00237	1.03005	0.000617695	0.19854		0.000617695	0.25659	0.00123505	0.881035	0.00185342	1.54933	0.00176	0.660378		0.000617695	0.87839	0.00124	0.54136	0.00124	0.80983	0.0013	0.72884
0.00186	2.06962	0.00124	0.48027	0.00237	1.02955	0.000619038	0.19904		0.000619038	0.25774	0.0012374	0.883128	0.00185678	1.55247	0.00177	0.663018		0.000619038	0.87999	0.00124	0.54345	0.00124	0.81213	0.0013	0.73091
0.00186	2.07385	0.00124	0.48027	0.00238	1.02846	0.000620045	0.19958		0.000620045	0.25774	0.00123942	0.884722	0.00186014	1.55511	0.00177	0.665111		0.000620045	0.88104	0.00124	0.54609	0.00124	0.81388	0.0013	0.73249
0.00186	2.07754	0.00124	0.48077	0.00238	1.02741	0.000621052	0.20008		0.000621052	0.25834	0.00124177	0.886266	0.00186349	1.55775	0.00177	0.667203		0.000621052	0.88313	0.00124	0.54818	0.00124	0.81563	0.0013	0.73407
0.00187	2.08172	0.00124	0.48027	0.00239	1.02691	0.000622059	0.20008		0.000622059	0.25949	0.00124412	0.887861	0.00186685	1.56089	0.00178	0.670392		0.000622059	0.88522	0.00124	0.55082	0.00124	0.81794	0.00131	0.73614
0.00187	2.08541	0.00125	0.48077	0.00239	1.02586	0.000623402	0.20008		0.000623402	0.2601	0.00124613	0.889953	0.00187021	1.56353	0.00178	0.672982		0.000623402	0.88681	0.00125	0.55291	0.00125	0.81969	0.00131	0.73772
0.00187	2.08964	0.00125	0.48077	0.0024	1.02427	0.000624409	0.20063		0.000624409	0.25949	0.00124848	0.892095	0.00187356	1.56667	0.00178	0.674577		0.000624409	0.88841	0.00125	0.55555	0.00125	0.82139	0.00131	0.73925
0.00188	2.09383	0.00125	0.48027	0.0024	1.02322	0.000625752	0.20113		0.000625416	0.2601	0.0012505	0.893142	0.00187692	1.56931	0.00179	0.677765		0.000625416	0.8905	0.00125	0.55715	0.00125	0.82314	0.00131	0.74083
0.00188	2.09752	0.00125	0.47973	0.0024	1.02163	0.000626759	0.20168		0.000626759	0.26125	0.00125285	0.895234	0.00187994	1.5725	0.00179	0.679858		0.000626759	0.89259	0.00125	0.55979	0.00125	0.8249	0.00132	0.74241
0.00188	2.10175	0.00126	0.47973	0.00241	1.02004	0.000627766	0.20168		0.000627766	0.26179	0.0012552	0.896828	0.00188363	1.57564	0.00179	0.682498		0.000627766	0.89419	0.00126	0.56243	0.00126	0.8272	0.00132	0.74448
0.00189	2.10593	0.00126	0.47973	0.00241	1.01899	0.000628773	0.20168		0.000628773	0.26295	0.00125721	0.897875	0.00188666	1.57828	0.0018	0.685139		0.000628773	0.89578	0.00126	0.56452	0.00126	0.8295	0.00132	0.74655
0.00189	2.10962	0.00126	0.47973	0.00242	1.0174	0.000630116	0.20222		0.000630116	0.26295	0.00125956	0.899469	0.00189001	1.58092	0.0018	0.687231		0.000630116	0.89787	0.00126	0.56716	0.00126	0.83125	0.00132	0.74813
0.00189	2.11386	0.00126	0.48027	0.00242	1.0169	0.000631123	0.20272		0.000631123	0.26415	0.00126158	0.901013	0.00189371	1.58406	0.0018	0.689872		0.000631123	0.89997	0.00126	0.5698	0.00126	0.83356	0.00133	0.7502
0.0019	2.11809	0.00126	0.48027	0.00243	1.01635	0.00063213	0.20327		0.00063213	0.2647	0.00126426	0.903156	0.00189673	1.58725	0.00181	0.691964		0.00063213	0.90101	0.00126	0.5719	0.00126	0.83531	0.00133	0.75178
0.0019	2.12228	0.00127	0.47973	0.00243	1.0153	0.000633473	0.20327		0.000633137	0.2653	0.00126627	0.905248	0.00190042	1.58984	0.00181	0.694605		0.000633137	0.90261	0.00127	0.57399	0.00127	0.83761	0.00133	0.75385
0.0019	2.12651	0.00127	0.48077	0.00244	1.0148	0.00063448	0.20377		0.00063448	0.26585	0.00126829	0.907341	0.00190344	1.59248	0.00181	0.697245		0.00063448	0.9047	0.00127	0.57663	0.00127	0.83876	0.00133	0.75489
0.00191	2.1302	0.00127	0.48077	0.00244	1.0148	0.000635487	0.20327		0.000635487	0.26645	0.00127064	0.908935	0.0019068	1.59512	0.00182	0.699338		0.000635487	0.90629	0.00127	0.57977	0.00127	0.84112	0.00133	0.75701
0.00191	2.13438	0.00127	0.48077	0.00244	1.0153	0.00063683	0.20327		0.000636495	0.267	0.00127299	0.909981	0.00191015	1.59881	0.00182	0.701978		0.000636495	0.90839	0.00127	0.58136	0.00127	0.84342	0.00134	0.75908
0.00191	2.13862	0.00128	0.48132	0.00245	1.0153	0.000637837	0.20377		0.000637837	0.26821	0.00127534	0.911575	0.00191351	1.602	0.00182	0.705117		0.000637837	0.90998	0.00128	0.584	0.00128	0.84517	0.00134	0.76066
0.00192	2.1428	0.00128	0.48182	0.00245	1.0153	0.000638844	0.20432		0.000638844	0.26821	0.00127735	0.913668	0.00191687	1.60459	0.00182	0.706711		0.000638844	0.91207	0.00128	0.58609	0.00128	0.84687	0.00134	0.76219
0.00192	2.14649	0.00128	0.48132	0.00246	1.01635	0.000640187	0.20432		0.000639852	0.26936	0.0012797	0.91576	0.00192023	1.60673	0.00183	0.709352		0.000639852	0.91367	0.00128	0.58928	0.00128	0.84863	0.00134	0.76376
0.00192	2.15122	0.00128	0.48132	0.00246	1.01585	0.000641194	0.20481		0.000641194	0.26936	0.00128172	0.917355	0.00192325	1.60987	0.00183	0.711992		0.000641194	0.91576	0.00128	0.59192	0.00128	0.85093	0.00135	0.76584
0.00193	2.15491	0.00128	0.48182	0.00247	1.0169	0.000642201	0.20536		0.000642201	0.26991	0.00128407	0.919447	0.00192694	1.61355	0.00183	0.714085		0.000642201	0.91735	0.00128	0.59402	0.00128	0.85328	0.00135	0.76796
0.00193	2.1586	0.00129	0.48237	0.00247	1.01794	0.000643209	0.20536		0.000643209	0.27166	0.00128642	0.920543	0.00192996	1.61674	0.00184	0.717224		0.000643209	0.91895	0.00129	0.59611	0.00129	0.85498	0.00135	0.76949
0.00193	2.16283	0.00129	0.48237	0.00248	1.01794	0.000644551	0.20591		0.000644216	0.27166	0.00128843	0.922088	0.00193365	1.61933	0.00184	0.719864		0.000644216	0.92054	0.00129	0.5982	0.00129	0.85674	0.00135	0.77106
0.00194	2.16707	0.00129	0.48237	0.00248	1.01899	0.000645559	0.20696		0.000645559	0.27226	0.00129078	0.92423	0.00193668	1.62252	0.00184	0.721957		0.000645559	0.92264	0.00129	0.60084	0.00129	0.85904	0.00136	0.77314
0.00194	2.17075	0.00129	0.48341	0.00249	1.01954	0.000646901	0.20641		0.000646566	0.27341	0.0012928	0.926322	0.00194003	1.62461	0.00185	0.724597		0.000646566	0.92423	0.00129	0.60298	0.00129	0.86079	0.00136	0.77471
0.00194	2.17444	0.0013	0.48341	0.00249	1.02004	0.000647908	0.20696		0.000647573	0.27396	0.00129515	0.927917	0.00194339	1.62725	0.00185	0.727238		0.000647573	0.92632	0.0013	0.60557	0.0013	0.8637	0.00136	0.77733
0.00195	2.17862	0.0013	0.48446	0.00249	1.02058	0.000648916	0.20696		0.000648916	0.27456	0.0012975	0.929461	0.00194675	1.63094	0.00185	0.72933		0.000648916	0.92792	0.0013	0.60772	0.0013	0.866	0.00136	0.7794
0.00195	2.18286	0.0013	0.48501	0.0025	1.02163	0.000649923	0.20696		0.000649923	0.27511	0.00129951	0.931055	0.00195044	1.63358	0.00186	0.732519		0.000649923	0.92946	0.0013	0.61036	0.0013	0.86775	0.00137	0.78098
0.00195	2.18704	0.0013	0.48501	0.0025	1.02268	0.000651265	0.20745		0.000651265	0.27511	0.00130186	0.933148	0.00195346	1.63672	0.00186	0.734611		0.000651265	0.93106	0.0013	0.61295	0.0013	0.86951	0.00137	0.78256
0.00196	2.19178	0.0013	0.48551	0.00251	1.02372	0.000652273	0.20745		0.000652273	0.27571	0.00130387	0.934194	0.00195682	1.63991	0.00186	0.737252		0.000652273	0.93265	0.0013	0.61559	0.0013	0.87121	0.00137	0.78408
0.00196	2.19546	0.00131	0.4866	0.00251	1.02427	0.00065328	0.208		0.00065328	0.27632	0.00130622	0.935788	0.00196017	1.64305	0.00187	0.739892		0.00065328	0.93474	0.00131	0.61823	0.00131	0.87296	0.00137	0.78566
0.00196	2.1997	0.00131	0.48605	0.00252	1.02586	0.000654287	0.208		0.000654287	0.27747	0.00130857	0.937881	0.00196353	1.64569	0.00187	0.741985		0.000654287	0.93683	0.00131	0.62032	0.00131	0.87526	0.00137	0.78773
0.00197	2.20393	0.00131	0.4871	0.00252	1.02636	0.00065563	0.2085		0.00065563	0.27802	0.00131059	0.939475	0.00196689	1.64833	0.00187	0.744625		0.00065563	0.93843	0.00131	0.62246	0.00131	0.87701	0.00138	0.78931
0.00197	2.20762	0.00131	0.48765	0.00253	1.02846	0.000656637	0.2085		0.000656637	0.27802	0.00131294	0.941069	0.00197025	1.65097	0.00188	0.747764		0.000656637	0.94052	0.00131	0.6256	0.00131	0.87932	0.00138	0.79138
0.00197	2.2118	0.00132	0.48815	0.00253	1.029	0.00065798	0.2096		0.000657644	0.27917	0.00131495	0.943162	0.0019736	1.65411	0.00188	0.749906		0.000657644	0.94212	0.00132	0.6272	0.00132	0.88167	0.00138	0.79351
0.00198	2.21604	0.00132	0.48919	0.00253	1.03005	0.000658987	0.2096		0.000658651	0.28037	0.0013173	0.944756	0.00197696	1.65779	0.00188	0.752547		0.000658987	0.94371	0.00132	0.63034	0.00132	0.88337	0.00138	0.79503
0.00198	2.22022	0.00132	0.48974	0.00254	1.0311	0.000659994	0.2096		0.000659994	0.28037	0.00131965	0.946301	0.00197998	1.66044	0.00189	0.754639		0.000659994	0.9458	0.00132	0.63248	0.00132	0.88513	0.00139	0.79661
0.00198	2.22446	0.00132	0.49029	0.00254	1.03269	0.000661001	0.2101		0.000661001	0.28037	0.00132167	0.947895	0.00198367	1.66357	0.00189	0.756732		0.000661001	0.9474	0.00132	0.63507	0.00132	0.88743	0.00139	0.79868
0.00199	2.22815	0.00132	0.49029	0.00255	1.03374	0.000662344	0.2101		0.000662344	0.28152	0.00132402	0.949489	0.0019867	1.66676	0.00189	0.759372		0.000662344	0.94894	0.00132	0.63771	0.00132	0.88918	0.00139	0.80026
0.00199	2.23233	0.00133	0.49133	0.00255	1.03478	0.000663351	0.21064		0.000663351	0.28267	0.00132603	0.951083	0.00199039	1.6694	0.00189	0.762013		0.000663351	0.95054	0.00133	0.64035	0.00133	0.89093	0.00139	0.80184
0.00199	2.23657	0.00133	0.49238	0.00256	1.03583	0.000664358	0.21114		0.000664358	0.28267	0.00132838	0.952628	0.00199341	1.67199	0.0019	0.765151		0.000664358	0.95263	0.00133	0.64194	0.00133	0.89263	0.0014	0.80337
0.002	2.24025	0.00133	0.49288	0.00256	1.03742	0.000665701	0.21114		0.000665365	0.28322	0.00133073	0.95477	0.00199677	1.67518	0.0019	0.767792		0.000665365	0.95477	0.00133	0.64458	0.00133	0.89439	0.0014	0.80495
0.002	2.24444	0.00133	0.49343	0.00257	1.03847	0.000666708	0.21169		0.000666708	0.28443	0.00133274	0.956863	0.00200012	1.67782	0.0019	0.770432		0.000666708	0.95686	0.00133	0.64718	0.00133	0.89729	0.0014	0.80756
0.002	2.24812	0.00134	0.49398	0.00257	1.03952	0.000667715	0.21219		0.000667715	0.28498	0.00133509	0.957909	0.00200348	1.68046	0.00191	0.773073		0.000667715	0.95791	0.00134	0.64932	0.00134	0.89905	0.0014	0.80914
0.00201	2.25236	0.00134	0.49447	0.00257	1.04061	0.000669058	0.21219		0.000668722	0.28558	0.00133744	0.959503	0.00200684	1.6836	0.00191	0.775713		0.000668722	0.9595	0.00134	0.65196	0.00134	0.90135	0.0014	0.81121
0.00201	2.25659	0.00134	0.49552	0.00258	1.04166	0.000670065	0.21219		0.000670065	0.28673	0.00133946	0.961596	0.00201019	1.68674	0.00191	0.778354		0.000670065	0.96105	0.00134	0.65455	0.00134	0.9031	0.00141	0.81279
0.00201	2.26078	0.00134	0.49657	0.00258	1.0432	0.000671072	0.21274		0.000671072	0.28728	0.00134181	0.963688	0.00201355	1.68993	0.00192	0.780446		0.000671072	0.96319	0.00134	0.65719	0.00134	0.9048	0.00141	0.81432
0.00202	2.26501	0.00134	0.49711	0.00259	1.0448	0.000672079	0.21328		0.000672079	0.28728	0.00134382	0.965282	0.00201691	1.69257	0.00192	0.783087		0.000672079	0.96473	0.00134	0.65983	0.00134	0.90655	0.00141	0.8159
0.00202	2.2692	0.00135	0.49816	0.00259	1.04639	0.000673422	0.21378		0.000673422	0.28848	0.00134617	0.966877	0.00201993	1.69521	0.00192	0.786226		0.000673422	0.96688	0.00135	0.66192	0.00135	0.90886	0.00141	0.81797
0.00202	2.27343	0.00135	0.49871	0.0026	1.04689	0.000674429	0.21378		0.000674429	0.28903	0.00134852	0.968421	0.00202362	1.6989	0.00193	0.788866		0.000674429	0.96842	0.00135	0.66456	0.00135	0.91061	0.00142	0.81955
0.00203	2.27712	0.00135	0.49975	0.0026	1.04848	0.000675436	0.21378		0.000675436	0.28963	0.00135087	0.970015	0.00202664	1.70149	0.00193	0.790959		0.000675436	0.97056	0.00135	0.6672	0.00135	0.91291	0.00142	0.82162
0.00203	2.2813	0.00135	0.49975	0.00261	1.05008	0.000676779	0.21328		0.000676443	0.29018	0.00135289	0.97161	0.00203	1.70413	0.00193	0.793051		0.000676443	0.97211	0.00135	0.66984	0.00135	0.91466	0.00142	0.8232
0.00203	2.28554	0.00136	0.5008	0.00261	1.05058	0.000677786	0.21378		0.000677786	0.29133	0.0013549	0.973204	0.00203336	1.70732	0.00194	0.79624		0.000677786	0.9737	0.00136	0.67194	0.00136	0.91642	0.00142	0.82478
0.00204	2.28972	0.00136	0.50185	0.00261	1.05217	0.000679129	0.21433		0.000678793	0.29194	0.00135725	0.975296	0.00203672	1.71046	0.00194	0.79888		0.000678793	0.97579	0.00136	0.67408	0.00136	0.91932	0.00143	0.82739
0.00204	2.29396	0.00136	0.5024	0.00262	1.05322	0.000680136	0.21483		0.0006798	0.29254	0.0013596	0.976891	0.00204041	1.7131	0.00194	0.801521		0.0006798	0.97794	0.00136	0.67667	0.00136	0.92102	0.00143	0.82892
0.00204	2.29765	0.00136	0.50344	0.00262	1.05481	0.000681143	0.21483		0.000681143	0.29369	0.00136195	0.978435	0.00204343	1.71623	0.00195	0.804111		0.000681143	0.97948	0.00136	0.67931	0.00136	0.92278	0.00143	0.8305
0.00205	2.30188	0.00136	0.50449	0.00263	1.0569	0.00068215	0.21538		0.00068215	0.29369	0.00136396	0.980577	0.00204679	1.71942	0.00195	0.806254		0.00068215	0.98162	0.00136	0.68195	0.00136	0.92453	0.00143	0.83208
0.00205	2.30607	0.00137	0.50499	0.00263	1.05795	0.000683493	0.21587		0.000683157	0.29484	0.00136631	0.982122	0.00205014	1.72256	0.00195	0.808894		0.000683493	0.98317	0.00137	0.68459	0.00137	0.92628	0.00144	0.83365
0.00205	2.3103	0.00137	0.50608	0.00264	1.05905	0.0006845	0.21587		0.0006845	0.29539	0.00136833	0.984264	0.0020535	1.7252	0.00196	0.812033		0.0006845	0.98476	0.00137	0.68723	0.00137	0.92798	0.00144	0.83518
0.00206	2.31399	0.00137	0.50658	0.00264	1.06009	0.000685507	0.21587		0.000685507	0.29599	0.00137068	0.985809	0.00205686	1.72834	0.00196	0.814125		0.000685507	0.98581	0.00137	0.68987	0.00137	0.93034	0.00144	0.8373
0.00206	2.31767	0.00137	0.50763	0.00265	1.06164	0.00068685	0.21642		0.000686514	0.29659	0.00137303	0.986855	0.00206021	1.73048	0.00196	0.816766		0.000686514	0.98845	0.00137	0.69251	0.00137	0.93204	0.00144	0.83883
0.00206	2.32241	0.00138	0.50763	0.00265	1.06323	0.000687857	0.21692		0.000687857	0.29714	0.00137504	0.988997	0.00206357	1.73362	0.00196	0.818858		0.000687857	0.99004	0.00138	0.6946	0.00138	0.93379	0.00144	0.84041
0.00207	2.32659	0.00138	0.50817	0.00265	1.06428	0.000688864	0.21747		0.000688864	0.29775	0.00137739	0.99109	0.00206693	1.73681	0.00197	0.822047		0.000688864	0.99109	0.00138	0.69725	0.00138	0.93609	0.00145	0.84248
0.00207	2.33083	0.00138	0.50922	0.00266	1.06532	0.000690207	0.21747		0.000689871	0.29829	0.00137941	0.992136	0.00207029	1.7394	0.00197	0.825186		0.000689871	0.99318	0.00138	0.69934	0.00138	0.93785	0.00145	0.84406
0.00207	2.33451	0.00138	0.51027	0.00266	1.06692	0.000691214	0.21802		0.000690879	0.2989	0.00138176	0.994228	0.00207364	1.74259	0.00197	0.827328		0.000691214	0.99532	0.00138	0.70248	0.00138	0.94015	0.00145	0.84613
0.00208	2.33875	0.00138	0.51082	0.00267	1.06851	0.000692221	0.21802		0.000692221	0.30005	0.00138411	0.995823	0.00207666	1.74573	0.00198	0.82942		0.000692221	0.99687	0.00138	0.70512	0.00138	0.9419	0.00145	0.84771
0.00208	2.34293	0.00139	0.51131	0.00267	1.06956	0.000693228	0.21802		0.000693228	0.30065	0.00138612	0.996869	0.00208036	1.74837	0.00198	0.831513		0.000693228	0.99901	0.00139	0.70776	0.00139	0.9442	0.00146	0.84978
0.00208	2.34767	0.00139	0.51236	0.00268	1.07115	0.000694571	0.21852		0.000694571	0.3012	0.00138847	0.998463	0.00208338	1.75156	0.00198	0.834153		0.000694571	1.00056	0.00139	0.70985	0.00139	0.9465	0.00146	0.85185
0.00209	2.35135	0.00139	0.51346	0.00268	1.0727	0.000695578	0.21852		0.000695578	0.30235	0.00139049	1.00056	0.00208674	1.7547	0.00199	0.837292		0.000695578	1.00215	0.00139	0.71249	0.00139	0.94826	0.00146	0.85343
0.00209	2.35559	0.00139	0.5145	0.00268	1.07374	0.000696585	0.21852		0.000696585	0.30295	0.00139284	1.00265	0.00209043	1.75784	0.00199	0.839933		0.000696585	1.00424	0.00139	0.71463	0.00139	0.95001	0.00146	0.85501
0.00209	2.35927	0.0014	0.515	0.00269	1.07534	0.000697928	0.21906		0.000697593	0.3035	0.00139519	1.00479	0.00209345	1.75998	0.00199	0.842573		0.000697593	1.00633	0.0014	0.71777	0.0014	0.95177	0.00147	0.85659
0.0021	2.36346	0.0014	0.51555	0.00269	1.07638	0.000698935	0.21956		0.000698935	0.30471	0.0013972	1.00633	0.00209681	1.76366	0.002	0.844666		0.000698935	1.00793	0.0014	0.72041	0.0014	0.95346	0.00147	0.85812
0.0021	2.36769	0.0014	0.51605	0.0027	1.07798	0.000699943	0.21956		0.000699943	0.30525	0.00139955	1.00743	0.00210016	1.7668	0.002	0.847306		0.000699943	1.00952	0.0014	0.7225	0.0014	0.95522	0.00147	0.8597
0.0021	2.37243	0.0014	0.51714	0.0027	1.07902	0.000701285	0.22011		0.00070095	0.30525	0.00140156	1.00952	0.00210352	1.76944	0.002	0.849947		0.00070095	1.01162	0.0014	0.72515	0.0014	0.95752	0.00147	0.86177
0.00211	2.37611	0.0014	0.51764	0.00271	1.08112	0.000702292	0.22011		0.000702292	0.3064	0.00140391	1.01112	0.00210688	1.77258	0.00201	0.852587		0.000702292	1.01321	0.0014	0.72724	0.0014	0.95988	0.00147	0.86389
0.00211	2.38035	0.00141	0.51869	0.00271	1.08271	0.0007033	0.22061		0.0007033	0.30701	0.00140626	1.01266	0.00211023	1.77522	0.00201	0.855228		0.0007033	1.0153	0.00141	0.72988	0.00141	0.96158	0.00148	0.86542
0.00211	2.38404	0.00141	0.51973	0.00272	1.08376	0.000704307	0.22061		0.000704307	0.30756	0.00140828	1.0153	0.00211359	1.77786	0.00201	0.857868		0.000704642	1.0174	0.00141	0.73302	0.00141	0.96393	0.00148	0.86754
0.00212	2.38822	0.00141	0.52028	0.00272	1.08535	0.000705649	0.22116		0.000705649	0.30876	0.00141063	1.01635	0.00211695	1.78155	0.00202	0.860459		0.000705649	1.01899	0.00141	0.73566	0.00141	0.96563	0.00148	0.86907
0.00212	2.39246	0.00141	0.52133	0.00272	1.08744	0.000706657	0.22116		0.000706657	0.30931	0.00141298	1.01794	0.00211997	1.78419	0.00202	0.863648		0.000706657	1.02058	0.00141	0.7383	0.00141	0.96738	0.00148	0.87065
0.00212	2.39664	0.00141	0.52188	0.00273	1.08799	0.000707664	0.2217		0.000707664	0.30991	0.00141533	1.01954	0.00212333	1.78733	0.00202	0.86574		0.000707664	1.02218	0.00142	0.74094	0.00142	0.96914	0.00149	0.87222
0.00213	2.40033	0.00142	0.52292	0.00273	1.08904	0.000709007	0.2222		0.000708671	0.31046	0.00141734	1.02163	0.00212668	1.78997	0.00203	0.868929		0.000709007	1.02372	0.00142	0.74303	0.00142	0.97084	0.00149	0.87375
0.00213	2.40506	0.00142	0.52342	0.00274	1.09113	0.000710014	0.2222		0.000710014	0.31106	0.00141936	1.02322	0.00213038	1.79316	0.00203	0.871519		0.000710014	1.02636	0.00142	0.74567	0.00142	0.97319	0.00149	0.87587
0.00213	2.40875	0.00142	0.52397	0.00274	1.09218	0.000711021	0.2222		0.000711021	0.31161	0.00142171	1.02532	0.0021334	1.79575	0.00203	0.87416		0.000711021	1.02796	0.00142	0.74831	0.00142	0.97489	0.00149	0.8774
0.00214	2.41298	0.00142	0.52556	0.00275	1.09377	0.000712364	0.2217		0.000712028	0.31282	0.00142406	1.02636	0.00213709	1.79944	0.00203	0.8768		0.000712028	1.03005	0.00142	0.7504	0.00142	0.97665	0.0015	0.87898
0.00214	2.41722	0.00143	0.52606	0.00275	1.09537	0.000713371	0.22275		0.000713371	0.31336	0.00142641	1.02846	0.00214011	1.80262	0.00204	0.879989		0.000713371	1.0311	0.00143	0.75304	0.00143	0.97895	0.0015	0.88105
0.00214	2.4214	0.00143	0.52606	0.00276	1.09696	0.000714378	0.22325		0.000714378	0.31397	0.00142842	1.03005	0.00214347	1.80576	0.00204	0.88258		0.000714378	1.03324	0.00143	0.75623	0.00143	0.9807	0.0015	0.88263
0.00215	2.42564	0.00143	0.52711	0.00276	1.0985	0.000715721	0.2238		0.000715385	0.31512	0.00143077	1.03214	0.00214683	1.80895	0.00204	0.884722		0.000715721	1.03478	0.00143	0.75833	0.00143	0.98246	0.0015	0.88421
0.00215	2.42982	0.00143	0.5282	0.00277	1.09955	0.000716728	0.22325		0.000716728	0.31512	0.00143278	1.03374	0.00215018	1.81159	0.00205	0.887362		0.000716728	1.03693	0.00143	0.76146	0.00143	0.98476	0.00151	0.88628
0.00215	2.43455	0.00144	0.5287	0.00277	1.10114	0.000717735	0.2238		0.000717735	0.31627	0.00143513	1.03533	0.00215354	1.81473	0.00205	0.889455		0.000717735	1.03847	0.00144	0.76411	0.00144	0.98706	0.00151	0.88835
0.00216	2.43824	0.00144	0.52975	0.00277	1.10219	0.000718742	0.2238		0.000718742	0.31742	0.00143748	1.03693	0.0021569	1.81737	0.00205	0.892095		0.000718742	1.04061	0.00144	0.7662	0.00144	0.98881	0.00151	0.88993
0.00216	2.44248	0.00144	0.53079	0.00278	1.10378	0.000720085	0.22429		0.000719749	0.31857	0.0014395	1.03847	0.00215992	1.82051	0.00206	0.895234		0.000720085	1.04216	0.00144	0.76939	0.00144	0.99111	0.00151	0.892
0.00216	2.44666	0.00144	0.53134	0.00278	1.10538	0.000721092	0.22429		0.000721092	0.31917	0.00144185	1.04061	0.00216361	1.8237	0.00206	0.898423		0.000721092	1.0432	0.00144	0.77148	0.00144	0.99287	0.00151	0.89358
0.00217	2.45035	0.00144	0.53239	0.00279	1.10692	0.000722435	0.22484		0.000722099	0.31917	0.00144386	1.04216	0.00216663	1.82684	0.00206	0.900515		0.000722099	1.04534	0.00144	0.77412	0.00144	0.99517	0.00152	0.89565
0.00217	2.45458	0.00145	0.53343	0.00279	1.10802	0.000723442	0.22484		0.000723106	0.31972	0.00144621	1.0432	0.00217033	1.82948	0.00207	0.902608		0.000723442	1.04744	0.00145	0.77676	0.00145	0.99692	0.00152	0.89723
0.00217	2.45882	0.00145	0.53398	0.0028	1.10956	0.000724449	0.22539		0.000724449	0.32032	0.00144856	1.04534	0.00217335	1.83212	0.00207	0.905248		0.000724449	1.04953	0.00145	0.7794	0.00145	0.99923	0.00152	0.8993
0.00218	2.463	0.00145	0.53503	0.0028	1.11116	0.000725456	0.22539		0.000725456	0.32148	0.00145058	1.04689	0.0021767	1.83581	0.00207	0.908387		0.000725456	1.05112	0.00145	0.78149	0.00145	1.00043	0.00152	0.90039
0.00218	2.46724	0.00145	0.53558	0.00281	1.11275	0.000726799	0.22644		0.000726799	0.32208	0.00145293	1.04903	0.00218006	1.83894	0.00208	0.911575		0.000726799	1.05322	0.00145	0.78413	0.00145	1.00328	0.00153	0.90295
0.00218	2.47142	0.00146	0.53712	0.00281	1.1138	0.000727806	0.22693		0.000727806	0.32323	0.00145494	1.05112	0.00218342	1.84213	0.00208	0.914216		0.000727806	1.05481	0.00146	0.78727	0.00146	1.00564	0.00153	0.90507
0.00219	2.47511	0.00146	0.53712	0.00281	1.11539	0.000728813	0.22693		0.000728813	0.32378	0.00145729	1.05272	0.00218711	1.84527	0.00208	0.916856		0.000728813	1.05641	0.00146	0.78936	0.00146	1.00734	0.00153	0.9066
0.00219	2.47934	0.00146	0.53817	0.00282	1.11694	0.000730156	0.22748		0.00072982	0.32438	0.00145964	1.05426	0.00219013	1.84791	0.00209	0.918949		0.00072982	1.0585	0.00146	0.792	0.00146	1.00909	0.00153	0.90818
0.00219	2.48408	0.00146	0.53871	0.00282	1.11798	0.000731163	0.22693		0.000731163	0.32493	0.00146165	1.05641	0.00219382	1.85105	0.00209	0.921589		0.000731163	1.06009	0.00146	0.79465	0.00146	1.01139	0.00154	0.91025
0.0022	2.48831	0.00146	0.53976	0.00283	1.11908	0.00073217	0.22748		0.00073217	0.32553	0.001464	1.05795	0.00219685	1.85424	0.00209	0.924728		0.00073217	1.06164	0.00146	0.79729	0.00146	1.01315	0.00154	0.91183
0.0022	2.492	0.00147	0.54031	0.00283	1.12062	0.000733513	0.22798		0.000733177	0.32668	0.00146602	1.05954	0.0022002	1.85738	0.00209	0.927369		0.000733177	1.06323	0.00147	0.79938	0.00147	1.01545	0.00154	0.9139
0.0022	2.49618	0.00147	0.54136	0.00284	1.12222	0.00073452	0.22798		0.00073452	0.32668	0.00146837	1.06114	0.00220356	1.86002	0.0021	0.930009		0.00073452	1.06532	0.00147	0.80202	0.00147	1.0172	0.00154	0.91548
0.00221	2.50042	0.00147	0.54185	0.00284	1.12381	0.000735527	0.22798		0.000735527	0.32783	0.00147072	1.06273	0.00220692	1.86316	0.0021	0.93265		0.000735527	1.06692	0.00147	0.80521	0.00147	1.0195	0.00154	0.91755
0.00221	2.5046	0.00147	0.54295	0.00285	1.12536	0.000736534	0.22853		0.000736534	0.32844	0.00147273	1.06428	0.00220994	1.86635	0.0021	0.93524		0.000736534	1.06901	0.00147	0.8073	0.00147	1.02241	0.00155	0.92017
0.00221	2.50884	0.00148	0.54345	0.00285	1.12695	0.000737877	0.22908		0.000737877	0.32898	0.00147508	1.06642	0.00221363	1.86948	0.00211	0.938429		0.000737877	1.07115	0.00148	0.80994	0.00148	1.02356	0.00155	0.9212
0.00222	2.51302	0.00148	0.544	0.00285	1.12855	0.000738884	0.22958		0.000738884	0.33019	0.00147743	1.06796	0.00221665	1.87267	0.00211	0.940521		0.000738884	1.0727	0.00148	0.81258	0.00148	1.02591	0.00155	0.92332
0.00222	2.51776	0.00148	0.54554	0.00286	1.12959	0.000739891	0.23012		0.000739891	0.33074	0.00147945	1.06956	0.00222035	1.87581	0.00211	0.94371		0.000739891	1.07429	0.00148	0.81467	0.00148	1.02822	0.00155	0.92539
0.00222	2.52144	0.00148	0.54609	0.00286	1.13119	0.000741234	0.22958		0.000740898	0.33189	0.0014818	1.07165	0.00222337	1.879	0.00212	0.946301		0.000740898	1.07638	0.00148	0.81781	0.00148	1.02997	0.00156	0.92697
0.00223	2.52513	0.00148	0.54609	0.00287	1.13223	0.000742241	0.23012		0.000742241	0.33189	0.00148381	1.07324	0.00222706	1.88159	0.00212	0.948941		0.000742241	1.07798	0.00148	0.821	0.00148	1.03167	0.00156	0.9285
0.00223	2.52936	0.00149	0.54713	0.00287	1.13328	0.000743248	0.23012		0.000743248	0.33304	0.00148616	1.07484	0.00223008	1.88478	0.00212	0.951083		0.000743248	1.07957	0.00149	0.82309	0.00149	1.03403	0.00156	0.93062
0.00223	2.5336	0.00149	0.54818	0.00288	1.13487	0.000744591	0.23062		0.000744255	0.33364	0.00148851	1.07638	0.00223344	1.88847	0.00213	0.953674		0.000744255	1.08166	0.00149	0.82573	0.00149	1.03633	0.00156	0.93269
0.00224	2.53778	0.00149	0.54923	0.00288	1.13697	0.000745598	0.23117		0.000745598	0.33479	0.00149053	1.07798	0.00223679	1.8916	0.00213	0.956863		0.000745598	1.08326	0.00149	0.82887	0.00149	1.03808	0.00157	0.93427
0.00224	2.54202	0.00149	0.54978	0.00289	1.13856	0.000746605	0.23117		0.000746605	0.33479	0.00149288	1.08007	0.00224015	1.89425	0.00213	0.959503		0.000746605	1.08535	0.00149	0.83101	0.00149	1.04038	0.00157	0.93634
0.00224	2.5462	0.0015	0.55032	0.00289	1.1401	0.000747948	0.23117		0.000747948	0.3354	0.00149489	1.08166	0.00224384	1.89743	0.00214	0.962144		0.000747612	1.08744	0.0015	0.83361	0.0015	1.04268	0.00157	0.93842
0.00225	2.54989	0.0015	0.55137	0.00289	1.1417	0.000748955	0.23167		0.000748955	0.33709	0.00149724	1.08376	0.00224687	1.90002	0.00214	0.965282		0.000748955	1.08904	0.0015	0.83625	0.0015	1.04499	0.00157	0.94049
0.00225	2.55412	0.0015	0.55242	0.0029	1.14329	0.000749962	0.23167		0.000749962	0.33709	0.00149959	1.08535	0.00225022	1.90321	0.00214	0.967923		0.000749962	1.09113	0.0015	0.83889	0.0015	1.04674	0.00158	0.94207
0.00225	2.55831	0.0015	0.55346	0.0029	1.14434	0.000750969	0.23167		0.000750969	0.3383	0.00150194	1.08695	0.00225358	1.90635	0.00215	0.970015		0.000750969	1.09272	0.0015	0.84098	0.0015	1.04904	0.00158	0.94414
0.00226	2.56254	0.0015	0.55401	0.00291	1.14593	0.000752312	0.23222		0.000752312	0.33885	0.00150395	1.08904	0.00225694	1.90954	0.00215	0.973204		0.000752312	1.09432	0.0015	0.84312	0.0015	1.0514	0.00158	0.94626
0.00226	2.56623	0.00151	0.55506	0.00291	1.14748	0.000753319	0.23276		0.000753319	0.34	0.00150597	1.09063	0.00226029	1.91268	0.00215	0.975795		0.000753319	1.09586	0.00151	0.84576	0.00151	1.0531	0.00158	0.94779
0.00226	2.57096	0.00151	0.55555	0.00292	1.14852	0.000754662	0.23326		0.000754327	0.3406	0.00150865	1.09218	0.00226332	1.91532	0.00215	0.978435		0.000754327	1.09801	0.00151	0.84835	0.00151	1.05545	0.00158	0.94991
0.00227	2.5757	0.00151	0.5566	0.00292	1.15012	0.000755669	0.23276		0.000755334	0.34115	0.00151067	1.09377	0.00226667	1.91846	0.00216	0.981624		0.000755669	1.1001	0.00151	0.85099	0.00151	1.05715	0.00159	0.95144
0.00227	2.57938	0.00151	0.5577	0.00292	1.15171	0.000756676	0.23326		0.000756676	0.34236	0.00151268	1.09586	0.00227037	1.92165	0.00216	0.984762		0.000756676	1.10219	0.00151	0.85418	0.00151	1.05891	0.00159	0.95302
0.00227	2.58362	0.00152	0.55819	0.00293	1.15381	0.000758019	0.23381		0.000757684	0.34351	0.00151503	1.09746	0.00227339	1.92479	0.00216	0.986855		0.000757684	1.10324	0.00152	0.85627	0.00152	1.06121	0.00159	0.95509
0.00228	2.58835	0.00152	0.55979	0.00293	1.15485	0.000759026	0.23381		0.000759026	0.34351	0.00151738	1.09905	0.00227708	1.92847	0.00217	0.989495		0.000759026	1.10538	0.00152	0.85891	0.00152	1.06411	0.00159	0.9577
0.00228	2.59254	0.00152	0.56029	0.00294	1.15645	0.000760034	0.23431		0.000760034	0.34405	0.0015194	1.10065	0.0022801	1.93166	0.00217	0.992684		0.000760034	1.10692	0.00152	0.86156	0.00152	1.06647	0.0016	0.95982
0.00228	2.59677	0.00152	0.56138	0.00294	1.15749	0.000761041	0.23431		0.000761041	0.3452	0.00152175	1.10219	0.00228346	1.93425	0.00217	0.994776		0.000761041	1.10852	0.00152	0.86415	0.00152	1.06817	0.0016	0.96135
0.00229	2.60101	0.00152	0.56188	0.00295	1.15909	0.000762383	0.23431		0.000762048	0.34581	0.00152376	1.10378	0.00228681	1.93744	0.00218	0.997915		0.000762048	1.11061	0.00152	0.86629	0.00152	1.06992	0.0016	0.96293
0.00229	2.60519	0.00153	0.56293	0.00295	1.16118	0.000763391	0.23486		0.000763391	0.34696	0.00152611	1.10588	0.00229017	1.94058	0.00218	1.00056		0.000763391	1.11275	0.00153	0.86893	0.00153	1.07222	0.0016	0.965
0.00229	2.60888	0.00153	0.56397	0.00296	1.16223	0.000764398	0.23535		0.000764398	0.34756	0.00152846	1.10747	0.00229353	1.94377	0.00218	1.0032		0.000764398	1.11485	0.00153	0.87152	0.00153	1.07458	0.00161	0.96712
0.0023	2.61361	0.00153	0.56507	0.00296	1.16382	0.00076574	0.23535		0.000765405	0.34811	0.00153047	1.10907	0.00229689	1.94641	0.00219	1.00584		0.000765405	1.11644	0.00153	0.87416	0.00153	1.07628	0.00161	0.96865
0.0023	2.6173	0.00153	0.56612	0.00296	1.16541	0.000766748	0.23535		0.000766748	0.34926	0.00153282	1.11061	0.00230024	1.94955	0.00219	1.00848		0.000766748	1.11798	0.00153	0.8763	0.00153	1.07864	0.00161	0.97077
0.0023	2.62153	0.00154	0.56716	0.00297	1.16696	0.000767755	0.2359		0.000767755	0.34926	0.00153517	1.11275	0.0023036	1.95219	0.00219	1.01112		0.000767755	1.12013	0.00154	0.87944	0.00154	1.08033	0.00161	0.9723
0.00231	2.62572	0.00154	0.56766	0.00297	1.16855	0.000769098	0.2359		0.000768762	0.35101	0.00153719	1.11485	0.00230696	1.95533	0.0022	1.01371		0.000768762	1.12167	0.00154	0.88258	0.00154	1.08269	0.00161	0.97442
0.00231	2.6294	0.00154	0.56876	0.00298	1.1696	0.000770105	0.23645		0.000770105	0.35101	0.00153954	1.11644	0.00231031	1.95901	0.0022	1.0169		0.000770105	1.12326	0.00154	0.88472	0.00154	1.08439	0.00162	0.97595
0.00231	2.63419	0.00154	0.5698	0.00298	1.17119	0.000771112	0.23695		0.000771112	0.35216	0.00154189	1.11749	0.00231334	1.9622	0.0022	1.01899		0.000771112	1.12536	0.00154	0.88681	0.00154	1.08675	0.00162	0.97807
0.00232	2.63837	0.00154	0.57085	0.00299	1.17224	0.000772119	0.2375		0.000772119	0.35277	0.0015439	1.11958	0.00231703	1.96534	0.00221	1.02218		0.000772119	1.12695	0.00154	0.88945	0.00154	1.08905	0.00162	0.98014
0.00232	2.64261	0.00155	0.5719	0.00299	1.17433	0.000773462	0.2375		0.000773126	0.35332	0.00154625	1.12117	0.00232005	1.96798	0.00221	1.02532		0.000773126	1.12904	0.00155	0.89155	0.00155	1.0908	0.00162	0.98172
0.00232	2.64679	0.00155	0.57294	0.003	1.17543	0.000774469	0.238		0.000774469	0.35392	0.00154827	1.12277	0.00232341	1.97112	0.00221	1.02796		0.000774469	1.13064	0.00155	0.89419	0.00155	1.0925	0.00163	0.98325
0.00233	2.65103	0.00155	0.57399	0.003	1.17697	0.000775476	0.238		0.000775476	0.35452	0.00155062	1.12486	0.00232676	1.97431	0.00222	1.03005		0.000775476	1.13168	0.00155	0.89733	0.00155	1.09486	0.00163	0.98537
0.00233	2.65521	0.00155	0.57454	0.00301	1.17857	0.000776819	0.238		0.000776483	0.35567	0.00155297	1.12645	0.00233012	1.97745	0.00222	1.03324		0.000776483	1.13433	0.00155	0.89947	0.00155	1.09656	0.00163	0.9869
0.00233	2.65945	0.00155	0.57503	0.00301	1.17961	0.000777826	0.23854		0.000777826	0.35682	0.00155498	1.128	0.00233348	1.98009	0.00222	1.03583		0.000777826	1.13592	0.00156	0.90211	0.00156	1.09891	0.00163	0.98902
0.00234	2.66363	0.00156	0.57608	0.00301	1.18121	0.000778833	0.23904		0.000778833	0.35737	0.00155733	1.12959	0.00233683	1.98377	0.00222	1.03847		0.000778833	1.13801	0.00156	0.9047	0.00156	1.10061	0.00164	0.99055
0.00234	2.66787	0.00156	0.57767	0.00302	1.1833	0.000780176	0.23854		0.00077984	0.35858	0.00155934	1.13168	0.00234019	1.98696	0.00223	1.04111		0.00077984	1.13961	0.00156	0.90684	0.00156	1.10291	0.00164	0.99262
0.00234	2.6721	0.00156	0.57872	0.00302	1.18489	0.000781183	0.23904		0.000781183	0.35912	0.00156169	1.13328	0.00234355	1.99065	0.00223	1.0443		0.000781183	1.1412	0.00156	0.90948	0.00156	1.10527	0.00164	0.99474
0.00235	2.67629	0.00156	0.57977	0.00303	1.18594	0.00078219	0.23959		0.00078219	0.35973	0.00156404	1.13537	0.00234691	1.99324	0.00223	1.04689		0.00078219	1.14329	0.00156	0.91207	0.00156	1.10757	0.00164	0.99681
0.00235	2.68052	0.00157	0.58086	0.00303	1.18803	0.000783197	0.23959		0.000783197	0.36028	0.00156606	1.13697	0.00235026	1.99643	0.00224	1.04953		0.000783533	1.14539	0.00157	0.91471	0.00157	1.10933	0.00165	0.99839
0.00235	2.68421	0.00157	0.58136	0.00304	1.18908	0.00078454	0.23959		0.00078454	0.36143	0.00156841	1.13906	0.00235328	1.99957	0.00224	1.05217		0.00078454	1.14698	0.00157	0.91735	0.00157	1.11102	0.00165	0.99992
0.00236	2.68839	0.00157	0.58296	0.00304	1.19067	0.000785547	0.24014		0.000785547	0.36203	0.00157042	1.1401	0.00235664	2.00276	0.00224	1.05536		0.000785547	1.14907	0.00157	0.92	0.00157	1.11278	0.00165	1.0015
0.00236	2.69208	0.00157	0.58345	0.00305	1.19227	0.000786554	0.24118		0.000786554	0.36318	0.00157277	1.14225	0.00236	2.00535	0.00225	1.05795		0.000786554	1.15067	0.00157	0.92209	0.00157	1.11453	0.00165	1.00308
0.00236	2.69631	0.00158	0.58455	0.00305	1.19386	0.000787897	0.24118		0.000787561	0.36318	0.00157512	1.14434	0.00236336	2.00903	0.00225	1.06114		0.000787897	1.15221	0.00158	0.92473	0.00158	1.11683	0.00165	1.00515
0.00237	2.70105	0.00158	0.5856	0.00305	1.19541	0.000788904	0.24118		0.000788904	0.36433	0.00157714	1.14593	0.00236705	2.01222	0.00225	1.06378		0.000788904	1.15435	0.00158	0.92792	0.00158	1.11913	0.00166	1.00722
0.00237	2.70528	0.00158	0.58664	0.00306	1.19755	0.000790247	0.24168		0.000789911	0.36548	0.00157949	1.14748	0.00237007	2.01486	0.00226	1.06692		0.000789911	1.15645	0.00158	0.92946	0.00158	1.12089	0.00166	1.0088
0.00237	2.70947	0.00158	0.58769	0.00306	1.19859	0.000791254	0.24168		0.000791254	0.36608	0.0015815	1.14907	0.00237376	2.018	0.00226	1.06901		0.000791254	1.15749	0.00158	0.9321	0.00158	1.12264	0.00166	1.01038
0.00238	2.7137	0.00158	0.58874	0.00307	1.19964	0.000792261	0.24168		0.000792261	0.36669	0.00158419	1.15067	0.00237678	2.02119	0.00226	1.0722		0.000792261	1.15958	0.00158	0.93524	0.00158	1.12494	0.00166	1.01245
0.00238	2.71789	0.00159	0.58978	0.00307	1.20123	0.000793268	0.24223		0.000793268	0.36784	0.0015862	1.15276	0.00238014	2.02433	0.00227	1.07484		0.000793268	1.16173	0.00159	0.93788	0.00159	1.1267	0.00167	1.01403
0.00238	2.72212	0.00159	0.59033	0.00308	1.20278	0.000794611	0.24223		0.000794275	0.36784	0.00158855	1.15435	0.0023835	2.02747	0.00227	1.07798		0.000794611	1.16327	0.00159	0.94002	0.00159	1.12845	0.00167	1.01561
0.00239	2.72631	0.00159	0.59192	0.00308	1.20437	0.000795618	0.24223		0.000795618	0.36839	0.00159056	1.1559	0.00238685	2.03066	0.00227	1.08062		0.000795618	1.16487	0.00159	0.94261	0.00159	1.13075	0.00167	1.01768
0.00239	2.73054	0.00159	0.59297	0.00308	1.20597	0.000796625	0.24273		0.000796625	0.36954	0.00159291	1.15804	0.00239021	2.03379	0.00228	1.08326		0.000796625	1.16646	0.00159	0.94476	0.00159	1.13251	0.00167	1.01926
0.00239	2.73473	0.0016	0.59347	0.00309	1.20751	0.000797968	0.24328		0.000797632	0.37074	0.00159526	1.15958	0.00239357	2.03698	0.00228	1.0859		0.000797632	1.16855	0.0016	0.94789	0.0016	1.13481	0.00168	1.02133
0.0024	2.73896	0.0016	0.59451	0.00309	1.20911	0.000798975	0.24382		0.000798975	0.37129	0.00159728	1.16068	0.00239693	2.04012	0.00228	1.08849		0.000798975	1.17064	0.0016	0.95054	0.0016	1.13711	0.00168	1.0234
0.0024	2.74265	0.0016	0.59506	0.0031	1.2107	0.000799982	0.24382		0.000799982	0.37189	0.00159963	1.16277	0.00240028	2.04331	0.00228	1.09113		0.000799982	1.17224	0.0016	0.95263	0.0016	1.13886	0.00168	1.02498
0.0024	2.74738	0.0016	0.59666	0.0031	1.2123	0.000801325	0.24432		0.000800989	0.37304	0.00160164	1.16487	0.0024033	2.0459	0.00229	1.09432		0.000800989	1.17433	0.0016	0.95477	0.0016	1.14117	0.00168	1.02705
0.00241	2.75211	0.0016	0.5977	0.00311	1.21384	0.000802332	0.24432		0.000802332	0.37359	0.00160399	1.16696	0.002407	2.04909	0.00229	1.09746		0.000802332	1.17593	0.0016	0.95791	0.0016	1.14232	0.00168	1.02808
0.00241	2.7558	0.00161	0.5982	0.00311	1.21489	0.000803339	0.24487		0.000803339	0.37359	0.00160634	1.16855	0.00241002	2.05223	0.00229	1.09955		0.000803339	1.17802	0.00161	0.96	0.00161	1.14467	0.00169	1.03021
0.00241	2.75949	0.00161	0.5998	0.00312	1.21703	0.000804346	0.24537		0.000804346	0.3748	0.00160836	1.17064	0.00241337	2.05591	0.0023	1.10219		0.000804346	1.17911	0.00161	0.96214	0.00161	1.14522	0.00169	1.0307
0.00242	2.76422	0.00161	0.60084	0.00312	1.21857	0.000805689	0.24537		0.000805354	0.37595	0.00161071	1.17224	0.00241673	2.05856	0.0023	1.10538		0.000805689	1.18121	0.00161	0.96473	0.00161	1.14697	0.00169	1.03228
0.00242	2.76845	0.00161	0.60189	0.00313	1.21962	0.000806696	0.24537		0.000806696	0.37595	0.00161272	1.17383	0.00242009	2.06174	0.0023	1.10802		0.000806696	1.1833	0.00161	0.96792	0.00161	1.14873	0.00169	1.03386
0.00242	2.77269	0.00162	0.60244	0.00313	1.22121	0.000807703	0.24592		0.000807703	0.37765	0.00161507	1.17543	0.00242378	2.06488	0.00231	1.11061		0.000807703	1.18539	0.00162	0.97056	0.00162	1.15043	0.0017	1.03538
0.00243	2.77687	0.00162	0.60348	0.00313	1.22226	0.000809046	0.24641		0.000808711	0.37825	0.00161742	1.17697	0.0024268	2.06802	0.00231	1.1138		0.000808711	1.18699	0.00162	0.97266	0.00162	1.15278	0.0017	1.03751
0.00243	2.78056	0.00162	0.60453	0.00314	1.2244	0.000810053	0.24641		0.000810053	0.37885	0.00161944	1.17802	0.0024305	2.07121	0.00231	1.11644		0.000810053	1.18908	0.00162	0.97475	0.00162	1.15448	0.0017	1.03903
0.00243	2.78425	0.00162	0.60612	0.00314	1.22595	0.000811061	0.24696		0.000811061	0.3794	0.00162179	1.17961	0.00243352	2.07435	0.00232	1.11908		0.000811061	1.19067	0.00162	0.97739	0.00162	1.15624	0.0017	1.04061
0.00244	2.78953	0.00162	0.60717	0.00315	1.22809	0.000812403	0.24696		0.000812068	0.38116	0.0016238	1.1817	0.00243687	2.07754	0.00232	1.12167		0.000812068	1.19277	0.00162	0.97948	0.00162	1.15799	0.00171	1.04219
0.00244	2.79322	0.00163	0.60822	0.00315	1.22913	0.00081341	0.24751		0.00081341	0.38116	0.00162615	1.1833	0.00244023	2.08068	0.00232	1.12431		0.00081341	1.19436	0.00163	0.98212	0.00163	1.15969	0.00171	1.04372
0.00244	2.7974	0.00163	0.60926	0.00316	1.23018	0.000814418	0.24751		0.000814418	0.38116	0.0016285	1.18539	0.00244359	2.08381	0.00233	1.1275		0.000814418	1.19645	0.00163	0.98426	0.00163	1.16144	0.00171	1.0453
0.00245	2.80164	0.00163	0.61036	0.00316	1.23178	0.000815425	0.24801		0.000815425	0.38291	0.00163051	1.18753	0.00244695	2.087	0.00233	1.13014		0.00081576	1.19859	0.00163	0.98685	0.00163	1.16374	0.00171	1.04737
0.00245	2.80637	0.00163	0.61086	0.00317	1.23332	0.000816767	0.24801		0.000816432	0.38346	0.00163286	1.18908	0.0024503	2.09014	0.00233	1.13328		0.000816767	1.20014	0.00163	0.9895	0.00163	1.1655	0.00171	1.04895
0.00245	2.81006	0.00164	0.6119	0.00317	1.23491	0.000817775	0.24856		0.000817775	0.38461	0.00163488	1.19067	0.00245332	2.09333	0.00234	1.13592		0.000817775	1.20228	0.00164	0.99214	0.00164	1.1678	0.00172	1.05102
0.00246	2.81374	0.00164	0.61245	0.00317	1.23651	0.000818782	0.24856		0.000818782	0.38521	0.00163723	1.19227	0.00245702	2.09597	0.00234	1.13906		0.000818782	1.20383	0.00164	0.99478	0.00164	1.16955	0.00172	1.0526
0.00246	2.81848	0.00164	0.6135	0.00318	1.23755	0.000820125	0.24906		0.000819789	0.38576	0.00163958	1.19386	0.00246004	2.09966	0.00234	1.14225		0.000820125	1.20542	0.00164	0.99687	0.00164	1.17186	0.00172	1.05467
0.00246	2.82321	0.00164	0.61509	0.00318	1.23965	0.000821132	0.2496		0.000821132	0.38696	0.00164159	1.19595	0.00246373	2.1028	0.00235	1.14434		0.000821132	1.20701	0.00164	0.99951	0.00164	1.17421	0.00172	1.05679
0.00247	2.82744	0.00164	0.61559	0.00319	1.24124	0.000822139	0.24906		0.000822139	0.38751	0.00164394	1.19755	0.00246675	2.10544	0.00235	1.14748		0.000822139	1.20861	0.00164	1.00265	0.00164	1.17591	0.00173	1.05832
0.00247	2.83163	0.00165	0.61663	0.00319	1.24229	0.000823482	0.2496		0.000823146	0.38812	0.00164629	1.19964	0.00247011	2.10858	0.00235	1.15012		0.000823482	1.2107	0.00165	1.00479	0.00165	1.17766	0.00173	1.0599
0.00247	2.83586	0.00165	0.61823	0.0032	1.24438	0.000824489	0.2496		0.000824489	0.38866	0.00164864	1.20173	0.00247347	2.11226	0.00235	1.15331		0.000824489	1.21279	0.00165	1.00743	0.00165	1.17997	0.00173	1.06197
0.00248	2.8401	0.00165	0.61878	0.0032	1.24543	0.000825496	0.2501		0.000825496	0.38981	0.00165066	1.20278	0.00247682	2.11545	0.00236	1.1559		0.000825496	1.21439	0.00165	1.01002	0.00165	1.18232	0.00173	1.06409
0.00248	2.84428	0.00165	0.61982	0.0032	1.24702	0.000826839	0.2501		0.000826503	0.39102	0.00165267	1.20437	0.00248052	2.11809	0.00236	1.15909		0.000826839	1.21648	0.00165	1.01266	0.00165	1.18462	0.00174	1.06616
0.00248	2.84852	0.00166	0.62087	0.00321	1.24807	0.000827846	0.25065		0.000827846	0.39157	0.00165502	1.20597	0.00248354	2.12178	0.00236	1.16173		0.000827846	1.21807	0.00166	1.0153	0.00166	1.18638	0.00174	1.06774
0.00249	2.8522	0.00166	0.62246	0.00321	1.25021	0.000828853	0.2512		0.000828853	0.39217	0.00165737	1.20806	0.00248689	2.12492	0.00237	1.16382		0.000828853	1.22071	0.00166	1.0174	0.00166	1.18868	0.00174	1.06981
0.00249	2.85694	0.00166	0.62351	0.00322	1.25175	0.00082986	0.2517		0.00082986	0.39332	0.00165972	1.20965	0.00249025	2.12756	0.00237	1.16646		0.00082986	1.22226	0.00166	1.01954	0.00166	1.19043	0.00174	1.07139
0.00249	2.86112	0.00166	0.62456	0.00322	1.2528	0.000831203	0.2517		0.000831203	0.39332	0.00166173	1.2112	0.00249361	2.1307	0.00237	1.1696		0.000831203	1.2244	0.00166	1.02163	0.00166	1.19274	0.00175	1.07346
0.0025	2.86536	0.00166	0.6256	0.00323	1.25494	0.00083221	0.2517		0.00083221	0.39447	0.00166375	1.21334	0.00249697	2.13388	0.00238	1.17279		0.00083221	1.22595	0.00166	1.02477	0.00166	1.19564	0.00175	1.07608
0.0025	2.86954	0.00167	0.62615	0.00323	1.25649	0.000833553	0.25224		0.000833217	0.39502	0.0016661	1.21489	0.00249999	2.13702	0.00238	1.17593		0.000833217	1.22754	0.00167	1.02741	0.00167	1.19794	0.00175	1.07815
0.0025	2.87378	0.00167	0.62665	0.00324	1.25808	0.00083456	0.25224		0.00083456	0.39623	0.00166845	1.21648	0.00250334	2.14021	0.00238	1.17857		0.00083456	1.22913	0.00167	1.02955	0.00167	1.20024	0.00175	1.08022
0.00251	2.87801	0.00167	0.62824	0.00324	1.25913	0.000835567	0.25274		0.000835567	0.39677	0.0016708	1.21857	0.00250704	2.1439	0.00239	1.1817		0.000835567	1.23123	0.00167	1.03164	0.00167	1.202	0.00175	1.0818
0.00251	2.8822	0.00167	0.62929	0.00325	1.26072	0.000836574	0.25274		0.000836574	0.39793	0.00167281	1.22017	0.00251006	2.14649	0.00239	1.18489		0.000836574	1.23282	0.00167	1.03428	0.00167	1.2043	0.00176	1.08387
0.00251	2.88643	0.00168	0.63088	0.00325	1.26281	0.000837917	0.25329		0.000837917	0.39908	0.00167483	1.22176	0.00251375	2.14913	0.00239	1.18699		0.000837581	1.23491	0.00168	1.03693	0.00168	1.20605	0.00176	1.08545
0.00252	2.89062	0.00168	0.63138	0.00325	1.26441	0.000838924	0.25379		0.000838924	0.39968	0.00167718	1.22385	0.00251677	2.15282	0.0024	1.19017		0.000838924	1.23701	0.00168	1.03952	0.00168	1.20835	0.00176	1.08752
0.00252	2.89485	0.00168	0.63193	0.00326	1.266	0.000839931	0.25379		0.000839931	0.39968	0.00167953	1.22595	0.00252013	2.15546	0.0024	1.19277		0.000839931	1.2386	0.00168	1.04166	0.00168	1.21126	0.00176	1.09013
0.00252	2.89904	0.00168	0.63298	0.00326	1.26755	0.000841274	0.25379		0.000840938	0.40083	0.00168188	1.22649	0.00252349	2.1586	0.0024	1.19595		0.000840938	1.24069	0.00168	1.0443	0.00168	1.21356	0.00177	1.0922
0.00253	2.90382	0.00168	0.63457	0.00327	1.26864	0.000842281	0.25434		0.000842281	0.40198	0.00168389	1.22809	0.00252684	2.16124	0.00241	1.19859		0.000842281	1.24284	0.00168	1.04689	0.00168	1.21531	0.00177	1.09378
0.00253	2.908	0.00169	0.63562	0.00327	1.27019	0.000843288	0.25434		0.000843288	0.40258	0.0016859	1.22963	0.0025302	2.16492	0.00241	1.20123		0.000843288	1.24388	0.00169	1.04903	0.00169	1.21762	0.00177	1.09585
0.00253	2.91169	0.00169	0.63616	0.00328	1.27123	0.000844631	0.25488		0.000844295	0.40373	0.00168825	1.23123	0.00253356	2.16811	0.00241	1.20437		0.000844295	1.24597	0.00169	1.05167	0.00169	1.21937	0.00177	1.09743
0.00254	2.91593	0.00169	0.63721	0.00328	1.27283	0.000845638	0.25488		0.000845638	0.40434	0.0016906	1.23282	0.00253691	2.17125	0.00242	1.20701		0.000845638	1.24757	0.00169	1.05426	0.00169	1.22227	0.00178	1.10005
0.00254	2.92011	0.00169	0.63876	0.00328	1.27442	0.000846645	0.25488		0.000846645	0.40489	0.00169295	1.23491	0.00254027	2.17444	0.00242	1.21015		0.000846645	1.24966	0.00169	1.05641	0.00169	1.22458	0.00178	1.10212
0.00254	2.92434	0.00169	0.6393	0.00329	1.27547	0.000847652	0.25538		0.000847652	0.40604	0.00169497	1.23596	0.00254363	2.17703	0.00242	1.21334		0.000847652	1.25175	0.0017	1.05905	0.0017	1.22633	0.00178	1.1037
0.00255	2.92853	0.0017	0.6409	0.00329	1.27756	0.000848995	0.25593		0.000848659	0.40604	0.00169732	1.23755	0.00254699	2.18022	0.00242	1.21593		0.000848995	1.2539	0.0017	1.06164	0.0017	1.22863	0.00178	1.10577
0.00255	2.93326	0.0017	0.6414	0.0033	1.27861	0.000850002	0.25593		0.000850002	0.40719	0.00169933	1.23915	0.00255001	2.18286	0.00243	1.21912		0.000850002	1.25544	0.0017	1.06378	0.0017	1.23099	0.00179	1.10789
0.00255	2.9375	0.0017	0.64244	0.0033	1.28075	0.000851009	0.25593		0.000851009	0.40779	0.00170168	1.24069	0.0025537	2.186	0.00243	1.22176		0.000851009	1.25703	0.0017	1.06642	0.0017	1.23329	0.00179	1.10996
0.00256	2.94173	0.0017	0.64354	0.00331	1.28229	0.000852352	0.25643		0.000852016	0.40894	0.00170403	1.24229	0.00255672	2.18919	0.00243	1.2249		0.000852016	1.25863	0.0017	1.06956	0.0017	1.23559	0.00179	1.11203
0.00256	2.94592	0.00171	0.64508	0.00331	1.28339	0.000853359	0.25698		0.000853359	0.40954	0.00170605	1.24438	0.00256008	2.19232	0.00244	1.22754		0.000853359	1.26072	0.00171	1.0722	0.00171	1.23789	0.00179	1.1141
0.00256	2.95015	0.00171	0.64563	0.00332	1.28548	0.000854366	0.25698		0.000854366	0.41069	0.0017084	1.24543	0.00256377	2.19497	0.00244	1.23018		0.000854366	1.26232	0.00171	1.07429	0.00171	1.24025	0.00179	1.11622
0.00257	2.95434	0.00171	0.64718	0.00332	1.28653	0.000855709	0.25748		0.000855373	0.41185	0.00171041	1.24702	0.00256679	2.19761	0.00244	1.23332		0.000855373	1.26441	0.00171	1.07638	0.00171	1.24255	0.0018	1.1183
0.00257	2.95857	0.00171	0.64827	0.00332	1.28862	0.000856716	0.25802		0.000856716	0.41245	0.00171276	1.24911	0.00257048	2.20025	0.00245	1.23596		0.000856716	1.2665	0.00171	1.07853	0.00171	1.24431	0.0018	1.11987
0.00257	2.96276	0.00172	0.64932	0.00333	1.29071	0.000857723	0.25748		0.000857723	0.413	0.00171511	1.25071	0.00257351	2.20284	0.00245	1.23915		0.000857723	1.26809	0.00172	1.08112	0.00172	1.24661	0.0018	1.12195
0.00258	2.96699	0.00172	0.65036	0.00333	1.29126	0.000859066	0.25857		0.00085873	0.4136	0.00171713	1.2523	0.00257686	2.20498	0.00245	1.24174		0.000859066	1.26969	0.00172	1.08376	0.00172	1.24951	0.0018	1.12456
0.00258	2.97123	0.00172	0.65086	0.00334	1.29231	0.000860073	0.25802		0.000860073	0.41475	0.00171948	1.2539	0.00258022	2.20762	0.00246	1.24493		0.000860073	1.27178	0.00172	1.0864	0.00172	1.25181	0.00181	1.12663
0.00258	2.97491	0.00172	0.65246	0.00334	1.2944	0.00086108	0.25802		0.00086108	0.4159	0.00172149	1.25544	0.00258358	2.20971	0.00246	1.24757		0.00086108	1.27387	0.00172	1.08904	0.00172	1.25296	0.00181	1.12767
0.00259	2.9791	0.00172	0.653	0.00335	1.2955	0.000862087	0.25802		0.000862087	0.4165	0.00172384	1.25703	0.00258693	2.2118	0.00246	1.25071		0.000862087	1.27602	0.00172	1.09113	0.00172	1.25472	0.00181	1.12925
0.00259	2.98383	0.00173	0.65405	0.00335	1.29704	0.00086343	0.25857		0.00086343	0.41705	0.00172619	1.25967	0.00259029	2.21445	0.00247	1.25335		0.00086343	1.27756	0.00173	1.09377	0.00173	1.25762	0.00181	1.13186
0.00259	2.98807	0.00173	0.6551	0.00336	1.29918	0.000864437	0.25962		0.000864437	0.4182	0.0017282	1.26072	0.00259365	2.21654	0.00247	1.25599		0.000864437	1.27915	0.00173	1.09641	0.00173	1.25932	0.00182	1.13339
0.0026	2.9928	0.00173	0.65614	0.00336	1.30023	0.00086578	0.25962		0.000865445	0.4182	0.00173055	1.26232	0.00259701	2.21918	0.00247	1.25863		0.000865445	1.28125	0.00173	1.0985	0.00173	1.26223	0.00182	1.136
0.0026	2.99649	0.00173	0.65719	0.00337	1.30177	0.000866787	0.25962		0.000866787	0.41935	0.0017329	1.26386	0.00260003	2.22127	0.00248	1.26177		0.000866787	1.28284	0.00173	1.10114	0.00173	1.26458	0.00182	1.13812
0.0026	3.00072	0.00174	0.65878	0.00337	1.30287	0.000867794	0.25962		0.000867794	0.41996	0.00173492	1.26545	0.00260372	2.22391	0.00248	1.26496		0.000867794	1.28493	0.00174	1.10378	0.00174	1.26628	0.00182	1.13965
0.00261	3.00491	0.00174	0.65983	0.00337	1.30441	0.000868802	0.25962		0.000868802	0.42171	0.00173727	1.26705	0.00260674	2.22655	0.00248	1.26809		0.000868802	1.28653	0.00174	1.10588	0.00174	1.26919	0.00182	1.14227
0.00261	3.00964	0.00174	0.66088	0.00338	1.30601	0.000870144	0.26012		0.000870144	0.42171	0.00173928	1.26914	0.00261043	2.22919	0.00249	1.27074		0.000870144	1.28862	0.00174	1.10802	0.00174	1.27094	0.00183	1.14385
0.00261	3.01333	0.00174	0.66142	0.00338	1.3076	0.000871151	0.26066		0.000871151	0.42286	0.00174163	1.27123	0.00261345	2.23183	0.00249	1.27387		0.000871151	1.29022	0.00174	1.11116	0.00174	1.27324	0.00183	1.14592
0.00262	3.01806	0.00174	0.66247	0.00339	1.30915	0.000872159	0.26116		0.000872159	0.42341	0.00174398	1.27283	0.00261681	2.23447	0.00249	1.27651		0.000872159	1.29231	0.00174	1.1138	0.00174	1.27554	0.00183	1.14799
0.00262	3.02229	0.00175	0.66352	0.00339	1.31129	0.000873501	0.26116		0.000873166	0.42401	0.00174633	1.27387	0.0026205	2.23706	0.00249	1.2797		0.000873166	1.2944	0.00175	1.11644	0.00175	1.2779	0.00183	1.15011
0.00262	3.02648	0.00175	0.66511	0.0034	1.31234	0.000874509	0.26171		0.000874509	0.42577	0.00174835	1.27547	0.00262353	2.23921	0.0025	1.28229		0.000874509	1.29599	0.00175	1.11853	0.00175	1.2802	0.00184	1.15218
0.00263	3.03071	0.00175	0.66616	0.0034	1.31338	0.000875516	0.26171		0.000875516	0.42577	0.0017507	1.27756	0.00262688	2.24025	0.0025	1.28548		0.000875516	1.29759	0.00175	1.12062	0.00175	1.28195	0.00184	1.15376
0.00263	3.03495	0.00175	0.6672	0.00341	1.31498	0.000876858	0.26171		0.000876523	0.42631	0.00175271	1.2797	0.00263024	2.2413	0.0025	1.28862		0.000876523	1.30023	0.00175	1.12326	0.00175	1.28426	0.00184	1.15583
0.00263	3.03913	0.00176	0.66825	0.00341	1.31652	0.000877866	0.26226		0.000877866	0.42746	0.00175506	1.28125	0.0026336	2.24289	0.00251	1.29126		0.000877866	1.30177	0.00176	1.12591	0.00176	1.28716	0.00184	1.15845
0.00264	3.04337	0.00176	0.6693	0.00341	1.31811	0.000878873	0.26276		0.000878873	0.42807	0.00175741	1.28284	0.00263695	2.24339	0.00251	1.2944		0.000878873	1.30337	0.00176	1.12855	0.00176	1.28946	0.00185	1.16052
0.00264	3.0481	0.00176	0.67039	0.00342	1.32021	0.00087988	0.26226		0.00087988	0.42922	0.00175942	1.28389	0.00263997	2.24444	0.00251	1.29654		0.00087988	1.30546	0.00176	1.13064	0.00176	1.29176	0.00185	1.16259
0.00264	3.05229	0.00176	0.67144	0.00342	1.3213	0.000881223	0.26226		0.000880887	0.42982	0.00176177	1.28598	0.00264333	2.24553	0.00252	1.29968		0.000881223	1.30705	0.00176	1.13273	0.00176	1.29412	0.00185	1.16471
0.00265	3.05597	0.00176	0.67298	0.00343	1.32285	0.00088223	0.26276		0.00088223	0.43037	0.00176379	1.28812	0.00264669	2.24708	0.00252	1.30287		0.00088223	1.30865	0.00176	1.13537	0.00176	1.29642	0.00185	1.16678
0.00265	3.06021	0.00177	0.67353	0.00343	1.32389	0.000883237	0.2633		0.000883237	0.43152	0.00176614	1.28917	0.00265005	2.24867	0.00252	1.30546		0.000883237	1.31074	0.00177	1.13801	0.00177	1.29872	0.00186	1.16885
0.00265	3.06444	0.00177	0.67458	0.00344	1.32549	0.00088458	0.2638		0.000884244	0.43212	0.00176849	1.29181	0.00265374	2.24972	0.00253	1.30865		0.00088458	1.31283	0.00177	1.14065	0.00177	1.29988	0.00186	1.16989
0.00266	3.06863	0.00177	0.67562	0.00344	1.32758	0.000885587	0.2638		0.000885587	0.43273	0.0017705	1.2939	0.00265676	2.25131	0.00253	1.31129		0.000885587	1.31393	0.00177	1.14329	0.00177	1.30223	0.00186	1.17201
0.00266	3.07286	0.00177	0.67722	0.00344	1.32868	0.00088693	0.2638		0.000886594	0.43388	0.00177285	1.29495	0.00266045	2.25236	0.00253	1.31443		0.000886594	1.31602	0.00177	1.14593	0.00177	1.30393	0.00186	1.17354
0.00266	3.07759	0.00177	0.67826	0.00345	1.33022	0.000887937	0.26435		0.000887601	0.43503	0.00177487	1.29599	0.00266347	2.25445	0.00254	1.31707		0.000887601	1.31811	0.00178	1.14803	0.00178	1.30684	0.00186	1.17615
0.00267	3.08178	0.00178	0.67931	0.00345	1.33182	0.000888944	0.26435		0.000888944	0.43558	0.00177722	1.29809	0.00266683	2.25605	0.00254	1.32021		0.000888944	1.32021	0.00178	1.15012	0.00178	1.30919	0.00187	1.17827
0.00267	3.08601	0.00178	0.67986	0.00346	1.33391	0.000889951	0.26485		0.000889951	0.43618	0.00177957	1.29968	0.00267019	2.25764	0.00254	1.3234		0.000889951	1.3218	0.00178	1.15276	0.00178	1.31089	0.00187	1.1798
0.00267	3.0902	0.00178	0.68145	0.00346	1.3355	0.000891294	0.26485		0.000890958	0.43733	0.00178158	1.30177	0.00267355	2.25973	0.00255	1.32653		0.000891294	1.32389	0.00178	1.1554	0.00178	1.31325	0.00187	1.18192
0.00268	3.09443	0.00178	0.6825	0.00347	1.3371	0.000892301	0.26485		0.000892301	0.43793	0.00178393	1.30337	0.0026769	2.26237	0.00255	1.32868		0.000892301	1.32604	0.00178	1.15749	0.00178	1.31495	0.00187	1.18345
0.00268	3.09867	0.00179	0.683	0.00347	1.33864	0.000893308	0.2654		0.000893308	0.43848	0.00178594	1.30496	0.00268026	2.26447	0.00255	1.33236		0.000893308	1.32758	0.00179	1.16013	0.00179	1.3167	0.00188	1.18503
0.00268	3.10285	0.00179	0.68459	0.00348	1.34024	0.000894315	0.2654		0.000894315	0.43963	0.00178829	1.30656	0.00268362	2.26656	0.00255	1.33495		0.000894315	1.32972	0.00179	1.16277	0.00179	1.319	0.00188	1.1871
0.00269	3.10709	0.00179	0.68564	0.00348	1.34233	0.000895658	0.2654		0.000895322	0.44023	0.00179064	1.3081	0.00268697	2.2692	0.00256	1.33814		0.000895658	1.33127	0.00179	1.16591	0.00179	1.32076	0.00188	1.18868
0.00269	3.11127	0.00179	0.68668	0.00348	1.34342	0.000896665	0.26644		0.000896665	0.44138	0.00179266	1.3097	0.00268999	2.27239	0.00256	1.34078		0.000896665	1.33286	0.00179	1.16805	0.00179	1.32251	0.00188	1.19026
0.00269	3.11601	0.0018	0.68773	0.00349	1.34447	0.000898008	0.26699		0.000897672	0.44254	0.00179501	1.31129	0.00269369	2.27448	0.00256	1.34392		0.000897672	1.33495	0.0018	1.17015	0.0018	1.32481	0.00189	1.19233
0.0027	3.12024	0.0018	0.68883	0.00349	1.34601	0.000899015	0.26699		0.000898679	0.44314	0.00179736	1.31338	0.00269671	2.27712	0.00257	1.34711		0.000899015	1.33655	0.0018	1.17279	0.0018	1.32711	0.00189	1.1944
0.0027	3.12448	0.0018	0.69037	0.0035	1.34761	0.000900022	0.26749		0.000900022	0.44369	0.00179937	1.31443	0.00270007	2.28026	0.00257	1.3497		0.000900022	1.33864	0.0018	1.17543	0.0018	1.33002	0.00189	1.19702
0.0027	3.12866	0.0018	0.69142	0.0035	1.34866	0.000901029	0.26749		0.000901029	0.44429	0.00180172	1.31652	0.00270342	2.28345	0.00257	1.35289		0.000901029	1.34078	0.0018	1.17802	0.0018	1.33177	0.00189	1.19859
0.00271	3.1329	0.0018	0.69196	0.00351	1.35025	0.000902372	0.26749		0.000902372	0.44544	0.00180374	1.31811	0.00270678	2.28609	0.00258	1.35553		0.000902372	1.34183	0.0018	1.18016	0.0018	1.33352	0.00189	1.20017
0.00271	3.13658	0.00181	0.69301	0.00351	1.35184	0.000903379	0.26749		0.000903379	0.44544	0.00180609	1.31971	0.00271047	2.28868	0.00258	1.35867		0.000903379	1.34392	0.00181	1.1828	0.00181	1.33583	0.0019	1.20224
0.00271	3.14077	0.00181	0.6946	0.00352	1.35339	0.000904386	0.26804		0.000904386	0.44659	0.00180844	1.3218	0.00271349	2.29082	0.00258	1.36181		0.000904386	1.34601	0.00181	1.18489	0.00181	1.33813	0.0019	1.20432
0.00272	3.1455	0.00181	0.69565	0.00352	1.35498	0.000905729	0.26854		0.000905393	0.44774	0.00181045	1.32389	0.00271719	2.29341	0.00259	1.36445		0.000905393	1.34711	0.00181	1.18753	0.00181	1.33988	0.0019	1.20589
0.00272	3.14974	0.00181	0.6967	0.00352	1.35658	0.000906736	0.26854		0.000906736	0.44834	0.0018128	1.32549	0.00272021	2.2966	0.00259	1.36709		0.000906736	1.3492	0.00181	1.19017	0.00181	1.34218	0.0019	1.20797
0.00272	3.15392	0.00182	0.69774	0.00353	1.35817	0.000907743	0.26908		0.000907743	0.4495	0.00181481	1.32653	0.00272357	2.29924	0.00259	1.37078		0.000907743	1.35184	0.00182	1.19277	0.00182	1.34394	0.00191	1.20954
0.00273	3.1587	0.00182	0.69879	0.00353	1.36026	0.000909086	0.26963		0.00090875	0.4501	0.00181716	1.32813	0.00272692	2.30188	0.0026	1.37342		0.00090875	1.35339	0.00182	1.19541	0.00182	1.34564	0.00191	1.21107
0.00273	3.16239	0.00182	0.69989	0.00354	1.36181	0.000910093	0.26908		0.000910093	0.45065	0.00181951	1.33022	0.00273028	2.30447	0.0026	1.37606		0.000910093	1.35553	0.00182	1.19755	0.00182	1.34799	0.00191	1.21319
0.00273	3.16712	0.00182	0.70143	0.00354	1.36236	0.0009111	0.26908		0.0009111	0.4518	0.00182186	1.33127	0.0027333	2.30766	0.0026	1.3792		0.0009111	1.35708	0.00182	1.20014	0.00182	1.35029	0.00191	1.21526
0.00274	3.17131	0.00182	0.70198	0.00355	1.36395	0.000912107	0.27013		0.000912107	0.453	0.00182388	1.33341	0.00273699	2.3108	0.00261	1.38238		0.000912107	1.35867	0.00182	1.20278	0.00182	1.35205	0.00192	1.21684
0.00274	3.17499	0.00183	0.70357	0.00355	1.36604	0.00091345	0.27068		0.00091345	0.45415	0.00182623	1.3355	0.00274001	2.31344	0.00261	1.38552		0.00091345	1.36076	0.00183	1.20492	0.00183	1.35375	0.00192	1.21837
0.00274	3.17973	0.00183	0.70462	0.00356	1.36709	0.000914457	0.27068		0.000914457	0.4547	0.00182824	1.33655	0.00274371	2.31608	0.00261	1.38762		0.000914457	1.3634	0.00183	1.20751	0.00183	1.35665	0.00192	1.22099
0.00275	3.18396	0.00183	0.70512	0.00356	1.36814	0.000915464	0.27068		0.000915464	0.45585	0.00183059	1.33814	0.00274673	2.31922	0.00262	1.3913		0.000915464	1.365	0.00183	1.21015	0.00183	1.35901	0.00192	1.22311
0.00275	3.1882	0.00183	0.70671	0.00356	1.36973	0.000916807	0.27013		0.000916471	0.45646	0.00183294	1.33974	0.00275009	2.32241	0.00262	1.39449		0.000916807	1.36709	0.00183	1.21279	0.00183	1.36131	0.00193	1.22518
0.00275	3.19238	0.00183	0.70776	0.00357	1.37182	0.000917814	0.27118		0.000917814	0.45706	0.00183496	1.34183	0.00275344	2.32505	0.00262	1.39763		0.000917814	1.36868	0.00184	1.21489	0.00184	1.36306	0.00193	1.22676
0.00276	3.19711	0.00184	0.7088	0.00357	1.37342	0.000918821	0.27118		0.000918821	0.45761	0.00183731	1.34342	0.0027568	2.32819	0.00262	1.39977		0.000918821	1.37028	0.00184	1.21753	0.00184	1.36537	0.00193	1.22883
0.00276	3.2008	0.00184	0.70935	0.00358	1.37501	0.000920164	0.27118		0.000919829	0.45876	0.00183932	1.34497	0.00276016	2.33138	0.00263	1.40291		0.000919829	1.37237	0.00184	1.22017	0.00184	1.36827	0.00193	1.23144
0.00276	3.20553	0.00184	0.7104	0.00358	1.37606	0.000921171	0.27172		0.000921171	0.46051	0.00184167	1.34656	0.00276351	2.33397	0.00263	1.40605		0.000921171	1.37446	0.00184	1.22226	0.00184	1.36997	0.00193	1.23297
0.00277	3.20977	0.00184	0.71199	0.00359	1.37765	0.000922178	0.27172		0.000922178	0.46051	0.00184402	1.34816	0.00276687	2.33715	0.00263	1.40869		0.000922178	1.37606	0.00184	1.2249	0.00184	1.37233	0.00194	1.23509
0.00277	3.214	0.00185	0.71304	0.00359	1.3787	0.000923186	0.27222		0.000923186	0.46111	0.00184604	1.35025	0.00277023	2.34029	0.00264	1.41188		0.000923521	1.37815	0.00185	1.22809	0.00185	1.37463	0.00194	1.23716
0.00277	3.21819	0.00185	0.71463	0.0036	1.38079	0.000924528	0.27277		0.000924528	0.46226	0.00184839	1.35184	0.00277359	2.34293	0.00264	1.41502		0.000924528	1.3792	0.00185	1.23018	0.00185	1.37753	0.00194	1.23978
0.00278	3.22242	0.00185	0.71568	0.0036	1.38184	0.000925535	0.27277		0.000925535	0.46281	0.0018504	1.35339	0.00277694	2.34557	0.00264	1.41766		0.000925535	1.38184	0.00185	1.23282	0.00185	1.37983	0.00194	1.24185
0.00278	3.22611	0.00185	0.71618	0.0036	1.38343	0.000926543	0.27332		0.000926543	0.46396	0.00185275	1.35498	0.0027803	2.34871	0.00265	1.42134		0.000926543	1.38343	0.00185	1.23546	0.00185	1.38159	0.00195	1.24343
0.00278	3.23084	0.00186	0.71722	0.00361	1.38502	0.000927885	0.27382		0.000927885	0.46517	0.0018551	1.35658	0.00278366	2.3519	0.00265	1.42398		0.000927885	1.38552	0.00186	1.23805	0.00186	1.38449	0.00195	1.24604
0.00279	3.23503	0.00186	0.71827	0.00361	1.38657	0.000928893	0.27382		0.000928893	0.46572	0.00185711	1.35867	0.00278701	2.35454	0.00265	1.42712		0.000928893	1.38762	0.00186	1.24019	0.00186	1.38679	0.00195	1.24811
0.00279	3.23926	0.00186	0.71937	0.00362	1.38762	0.000930235	0.27382		0.0009299	0.46632	0.00185946	1.36026	0.00279003	2.35768	0.00266	1.43031		0.0009299	1.38921	0.00186	1.24229	0.00186	1.38909	0.00195	1.25019
0.00279	3.24345	0.00186	0.71986	0.00362	1.38976	0.000931242	0.27436		0.000930907	0.46687	0.00186148	1.36131	0.00279373	2.36082	0.00266	1.4329		0.000931242	1.3908	0.00186	1.24493	0.00186	1.39145	0.00196	1.25231
0.0028	3.24823	0.00186	0.72146	0.00363	1.3913	0.00093225	0.27486		0.00093225	0.46802	0.00186383	1.3634	0.00279675	2.36346	0.00266	1.43609		0.00093225	1.39344	0.00186	1.24807	0.00186	1.39375	0.00196	1.25438
0.0028	3.25296	0.00187	0.72305	0.00363	1.3929	0.000933257	0.27486		0.000933257	0.46862	0.00186618	1.36549	0.00280044	2.36665	0.00267	1.43923		0.000933257	1.39554	0.00187	1.25021	0.00187	1.39666	0.00196	1.25699
0.0028	3.25715	0.00187	0.72355	0.00364	1.39394	0.000934599	0.27486		0.000934599	0.46977	0.00186819	1.36709	0.00280346	2.36929	0.00267	1.44242		0.000934599	1.39713	0.00187	1.2528	0.00187	1.39896	0.00196	1.25906
0.00281	3.26138	0.00187	0.72515	0.00364	1.39554	0.000935607	0.27486		0.000935607	0.47038	0.00187054	1.36814	0.00280682	2.37298	0.00267	1.44506		0.000935607	1.39868	0.00187	1.25544	0.00187	1.40126	0.00196	1.26114
0.00281	3.26557	0.00187	0.72674	0.00364	1.39713	0.000936614	0.27486		0.000936614	0.47092	0.00187256	1.36973	0.00281018	2.37611	0.00268	1.44765		0.000936614	1.40027	0.00187	1.25808	0.00187	1.40362	0.00197	1.26326
0.00281	3.2698	0.00187	0.72724	0.00365	1.39868	0.000937957	0.27541		0.000937621	0.47268	0.00187491	1.37182	0.00281353	2.37875	0.00268	1.45134		0.000937621	1.40236	0.00188	1.26017	0.00188	1.40532	0.00197	1.26478
0.00282	3.27454	0.00188	0.72724	0.00365	1.40027	0.000938964	0.27591		0.000938964	0.47268	0.00187726	1.37342	0.00281689	2.3814	0.00268	1.45398		0.000938964	1.40396	0.00188	1.26281	0.00188	1.40767	0.00197	1.26691
0.00282	3.27877	0.00188	0.72828	0.00366	1.40186	0.000939971	0.27591		0.000939971	0.47383	0.00187927	1.37446	0.00282025	2.38453	0.00269	1.45662		0.000939971	1.40555	0.00188	1.26496	0.00188	1.41052	0.00197	1.26947
0.00282	3.28296	0.00188	0.73043	0.00366	1.40346	0.000941314	0.27646		0.000940978	0.47498	0.00188162	1.37606	0.0028236	2.38772	0.00269	1.4603		0.000940978	1.40715	0.00188	1.26755	0.00188	1.41343	0.00198	1.27208
0.00283	3.28719	0.00188	0.73092	0.00367	1.405	0.000942321	0.27646		0.000942321	0.47558	0.00188397	1.37765	0.00282696	2.39086	0.00269	1.46294		0.000942321	1.40974	0.00188	1.27019	0.00188	1.41578	0.00198	1.27421
0.00283	3.29192	0.00189	0.73197	0.00367	1.40605	0.000943328	0.27646		0.000943328	0.47613	0.00188598	1.37974	0.00283032	2.394	0.00269	1.46608		0.000943328	1.41188	0.00189	1.27233	0.00189	1.41863	0.00198	1.27677
0.00283	3.29561	0.00189	0.73356	0.00368	1.40764	0.000944335	0.277		0.000944335	0.47673	0.00188833	1.38184	0.00283368	2.39719	0.0027	1.46872		0.000944335	1.41342	0.00189	1.27492	0.00189	1.42099	0.00198	1.27889
0.00284	3.2993	0.00189	0.73461	0.00368	1.40924	0.000945678	0.2775		0.000945678	0.47728	0.00189068	1.38288	0.00283703	2.40033	0.0027	1.47136		0.000945678	1.41606	0.00189	1.27756	0.00189	1.42329	0.00199	1.28096
0.00284	3.30403	0.00189	0.73566	0.00368	1.41083	0.000946685	0.27805		0.000946685	0.47849	0.0018927	1.38448	0.00284039	2.40352	0.0027	1.47455		0.000946685	1.41766	0.00189	1.2797	0.00189	1.42559	0.00199	1.28303
0.00284	3.30827	0.0019	0.7367	0.00369	1.41238	0.000947692	0.27805		0.000947692	0.48019	0.00189505	1.38657	0.00284341	2.40616	0.00271	1.47714		0.000947692	1.41925	0.0019	1.28284	0.0019	1.4279	0.00199	1.28511
0.00285	3.313	0.0019	0.7378	0.00369	1.41397	0.000949035	0.27805		0.000948699	0.48079	0.00189706	1.38816	0.00284677	2.4093	0.00271	1.48083		0.000948699	1.4208	0.0019	1.28598	0.0019	1.43025	0.00199	1.28723
0.00285	3.31773	0.0019	0.7383	0.0037	1.41556	0.000950042	0.27855		0.000950042	0.48134	0.00189941	1.38976	0.00285046	2.41353	0.00271	1.48402		0.000950042	1.42294	0.0019	1.28812	0.0019	1.4337	0.002	1.29033
0.00285	3.32192	0.0019	0.74039	0.0037	1.41661	0.000951049	0.27855		0.000951049	0.48194	0.00190176	1.39185	0.00285348	2.41612	0.00272	1.48716		0.000951049	1.42503	0.0019	1.28967	0.0019	1.43601	0.002	1.29241
0.00286	3.3256	0.0019	0.74094	0.00371	1.41821	0.000952392	0.27855		0.000952056	0.48309	0.00190378	1.39344	0.00285718	2.41876	0.00272	1.49035		0.000952056	1.42663	0.0019	1.29286	0.0019	1.43776	0.002	1.29398
0.00286	3.32984	0.00191	0.74198	0.00371	1.4203	0.000953399	0.2791		0.000953399	0.48309	0.00190613	1.39449	0.0028602	2.42195	0.00272	1.49348		0.000953399	1.42872	0.00191	1.29599	0.00191	1.44006	0.002	1.29606
0.00286	3.33457	0.00191	0.74303	0.00372	1.42189	0.000954406	0.2796		0.000954406	0.48424	0.00190848	1.39608	0.00286355	2.42509	0.00273	1.49613		0.000954406	1.43081	0.00191	1.29809	0.00191	1.44182	0.002	1.29763
0.00287	3.3393	0.00191	0.74408	0.00372	1.42344	0.000955749	0.28014		0.000955413	0.48539	0.00191049	1.39763	0.00286691	2.42828	0.00273	1.49926		0.000955413	1.4324	0.00191	1.30128	0.00191	1.44472	0.00201	1.30025
0.00287	3.34354	0.00191	0.74517	0.00372	1.42503	0.000956756	0.2796		0.000956756	0.4866	0.00191284	1.40027	0.00287027	2.43191	0.00273	1.5019		0.000956756	1.434	0.00191	1.30337	0.00191	1.44762	0.00201	1.30286
0.00287	3.34827	0.00191	0.74672	0.00373	1.42663	0.000957763	0.28014		0.000957763	0.4883	0.00191519	1.40132	0.00287362	2.43406	0.00274	1.50455		0.000957763	1.43609	0.00192	1.30601	0.00192	1.44993	0.00201	1.30493
0.00288	3.35196	0.00192	0.74831	0.00373	1.42817	0.00095877	0.28014		0.00095877	0.4883	0.0019172	1.40291	0.00287698	2.43719	0.00274	1.50768		0.00095877	1.43769	0.00192	1.3081	0.00192	1.45283	0.00201	1.30755
0.00288	3.35619	0.00192	0.74886	0.00374	1.42976	0.000960113	0.28069		0.000959777	0.4889	0.00191955	1.405	0.00288034	2.44088	0.00274	1.51137		0.000960113	1.43978	0.00192	1.31074	0.00192	1.45513	0.00202	1.30962
0.00288	3.36093	0.00192	0.74936	0.00374	1.43136	0.00096112	0.28119		0.00096112	0.49005	0.00192157	1.4066	0.00288336	2.44352	0.00275	1.51506		0.00096112	1.44187	0.00192	1.31338	0.00192	1.45749	0.00202	1.31174
0.00289	3.36461	0.00192	0.7504	0.00375	1.4324	0.000962463	0.28119		0.000962127	0.4912	0.00192392	1.40819	0.00288672	2.44616	0.00275	1.51825		0.000962127	1.44346	0.00192	1.31602	0.00192	1.45979	0.00202	1.31381
0.00289	3.3688	0.00193	0.752	0.00375	1.4345	0.00096347	0.28174		0.000963134	0.4918	0.00192593	1.41028	0.00289041	2.45035	0.00275	1.52089		0.00096347	1.44556	0.00193	1.31866	0.00193	1.46209	0.00202	1.31588
0.00289	3.37353	0.00193	0.75304	0.00376	1.43659	0.000964477	0.28224		0.000964477	0.49235	0.00192828	1.41188	0.00289343	2.45299	0.00275	1.52353		0.000964477	1.44765	0.00193	1.32076	0.00193	1.46439	0.00203	1.31795
0.0029	3.37777	0.00193	0.75409	0.00376	1.43818	0.000965484	0.28224		0.000965484	0.49295	0.00193063	1.41342	0.00289712	2.45618	0.00276	1.52667		0.000965484	1.44979	0.00193	1.3234	0.00193	1.46675	0.00203	1.32008
0.0029	3.3825	0.00193	0.75514	0.00376	1.44028	0.000966827	0.28224		0.000966827	0.4935	0.00193265	1.41452	0.00290015	2.45932	0.00276	1.5298		0.000966827	1.45134	0.00193	1.32604	0.00193	1.46905	0.00203	1.32215
0.0029	3.38619	0.00193	0.75673	0.00377	1.44187	0.000967834	0.28224		0.000967834	0.49526	0.001935	1.41661	0.0029035	2.4625	0.00276	1.53245		0.000967834	1.45293	0.00194	1.32868	0.00194	1.47135	0.00203	1.32422
0.00291	3.39092	0.00194	0.75778	0.00377	1.44346	0.000968841	0.28278		0.000968841	0.49526	0.00193735	1.41821	0.00290686	2.46564	0.00277	1.53613		0.000968841	1.45557	0.00194	1.33077	0.00194	1.47371	0.00203	1.32634
0.00291	3.39565	0.00194	0.75882	0.00378	1.44506	0.000970184	0.28383		0.000969848	0.49641	0.00193936	1.41975	0.00291022	2.46828	0.00277	1.53932		0.000969848	1.45662	0.00194	1.33341	0.00194	1.47656	0.00204	1.3289
0.00291	3.39934	0.00194	0.75992	0.00378	1.4466	0.000971191	0.28328		0.000971191	0.49701	0.00194171	1.42134	0.00291357	2.47142	0.00277	1.54196		0.000971191	1.45926	0.00194	1.33655	0.00194	1.47947	0.00204	1.33152
0.00292	3.40407	0.00194	0.76097	0.00379	1.4482	0.000972198	0.28328		0.000972198	0.49756	0.00194373	1.42294	0.00291693	2.47461	0.00278	1.54565		0.000972198	1.46085	0.00194	1.33864	0.00194	1.48182	0.00204	1.33364
0.00292	3.40831	0.00195	0.76201	0.00379	1.44979	0.000973541	0.28383		0.000973205	0.49876	0.00194608	1.42448	0.00292029	2.4783	0.00278	1.54879		0.000973205	1.46294	0.00195	1.34128	0.00195	1.48467	0.00204	1.3362
0.00292	3.41254	0.00195	0.76306	0.0038	1.45134	0.000974548	0.28383		0.000974548	0.49931	0.00194843	1.42608	0.00292364	2.48144	0.00278	1.55143		0.000974548	1.46454	0.00195	1.34392	0.00195	1.48703	0.00205	1.33833
0.00293	3.41673	0.00195	0.76411	0.0038	1.45293	0.000975555	0.28383		0.000975555	0.50046	0.00195044	1.42712	0.002927	2.48408	0.00279	1.55457		0.000975555	1.46663	0.00195	1.34656	0.00195	1.48873	0.00205	1.33985
0.00293	3.42146	0.00195	0.76515	0.0038	1.45502	0.000976563	0.28488		0.000976563	0.50107	0.00195279	1.42927	0.00293036	2.48722	0.00279	1.55721		0.000976563	1.46872	0.00195	1.3492	0.00195	1.49223	0.00205	1.34301
0.00293	3.42569	0.00196	0.7662	0.00381	1.45717	0.000977905	0.28488		0.000977905	0.50222	0.0019548	1.43136	0.00293338	2.4909	0.00279	1.56089		0.000977905	1.47087	0.00196	1.35184	0.00196	1.49514	0.00205	1.34563
0.00294	3.42938	0.00196	0.76729	0.00381	1.45926	0.000978912	0.28438		0.000978912	0.50337	0.00195715	1.4324	0.00293674	2.49409	0.0028	1.56408		0.000978912	1.47241	0.00196	1.35498	0.00196	1.49684	0.00206	1.34715
0.00294	3.43411	0.00196	0.76834	0.00382	1.4603	0.00097992	0.28542		0.00097992	0.50397	0.0019595	1.4345	0.00294009	2.49723	0.0028	1.56722		0.00097992	1.474	0.00196	1.35708	0.00196	1.49919	0.00206	1.34927
0.00294	3.4383	0.00196	0.76939	0.00382	1.46135	0.000981262	0.28592		0.000980927	0.50567	0.00196152	1.43609	0.00294345	2.50042	0.0028	1.57036		0.000980927	1.4761	0.00196	1.35972	0.00196	1.5015	0.00206	1.35135
0.00295	3.44308	0.00196	0.77043	0.00383	1.46399	0.000982269	0.28592		0.000982269	0.50627	0.00196387	1.43769	0.00294714	2.50301	0.00281	1.57355		0.000982269	1.47824	0.00196	1.36236	0.00196	1.5044	0.00206	1.35396
0.00295	3.44781	0.00197	0.77148	0.00383	1.46559	0.000983277	0.28647		0.000983277	0.50742	0.00196588	1.43873	0.00295017	2.5067	0.00281	1.57723		0.000983277	1.47978	0.00197	1.36445	0.00197	1.5067	0.00207	1.35603
0.00295	3.452	0.00197	0.77307	0.00384	1.46768	0.000984619	0.28647		0.000984284	0.50803	0.00196857	1.44082	0.00295352	2.50934	0.00281	1.57987		0.000984284	1.48193	0.00197	1.36709	0.00197	1.50961	0.00207	1.35865
0.00296	3.45623	0.00197	0.77412	0.00384	1.46927	0.000985627	0.28647		0.000985627	0.50803	0.00197058	1.44242	0.00295688	2.51302	0.00282	1.58301		0.000985627	1.48347	0.00197	1.36973	0.00197	1.51251	0.00207	1.36126
0.00296	3.46097	0.00197	0.77517	0.00384	1.47087	0.000986634	0.28697		0.000986634	0.50918	0.0019726	1.44396	0.00296024	2.51621	0.00282	1.58565		0.000986634	1.48561	0.00197	1.37237	0.00197	1.51481	0.00207	1.36333
0.00296	3.46465	0.00197	0.77621	0.00385	1.47241	0.000987641	0.28697		0.000987641	0.51093	0.00197495	1.44611	0.00296359	2.51935	0.00282	1.58829		0.000987976	1.48716	0.00198	1.37446	0.00198	1.51712	0.00207	1.3654
0.00297	3.46939	0.00198	0.77726	0.00385	1.474	0.000988984	0.28752		0.000988984	0.51093	0.0019773	1.44765	0.00296695	2.52199	0.00282	1.59143		0.000988984	1.48875	0.00198	1.3771	0.00198	1.52002	0.00208	1.36802
0.00297	3.47362	0.00198	0.77835	0.00386	1.4761	0.000989991	0.28802		0.000989991	0.51148	0.00197965	1.44924	0.00297031	2.52513	0.00283	1.59462		0.000989991	1.49084	0.00198	1.37974	0.00198	1.52232	0.00208	1.37009
0.00297	3.47781	0.00198	0.7794	0.00386	1.47824	0.000990998	0.28802		0.000990998	0.51323	0.00198166	1.45134	0.00297366	2.52832	0.00283	1.59831		0.000990998	1.49299	0.00198	1.38238	0.00198	1.52523	0.00208	1.3727
0.00298	3.48204	0.00198	0.78045	0.00387	1.47978	0.000992341	0.28802		0.000992005	0.51378	0.00198367	1.45293	0.00297702	2.53146	0.00283	1.60145		0.000992341	1.49508	0.00198	1.38502	0.00198	1.52758	0.00208	1.37482
0.00298	3.48623	0.00199	0.78204	0.00387	1.48138	0.000993348	0.28802		0.000993348	0.51438	0.00198602	1.45348	0.00298038	2.53514	0.00284	1.60459		0.000993348	1.49717	0.00199	1.38712	0.00199	1.53043	0.00209	1.37739
0.00298	3.49101	0.00199	0.78254	0.00388	1.48297	0.000994355	0.28856		0.000994355	0.51553	0.00198837	1.45502	0.0029834	2.53833	0.00284	1.60777		0.000994355	1.49926	0.00199	1.39026	0.00199	1.53279	0.00209	1.37951
0.00299	3.49519	0.00199	0.78359	0.00388	1.48452	0.000995698	0.28911		0.000995362	0.51668	0.00199039	1.45717	0.00298709	2.54147	0.00284	1.61041		0.000995698	1.50086	0.00199	1.3929	0.00199	1.53509	0.00209	1.38158
0.00299	3.49993	0.00199	0.78518	0.00388	1.48666	0.000996705	0.28961		0.000996705	0.51729	0.00199274	1.45871	0.00299011	2.54411	0.00285	1.6141		0.000996705	1.5019	0.00199	1.39499	0.00199	1.53739	0.00209	1.38365
0.00299	3.50416	0.002	0.78677	0.00389	1.4882	0.000997712	0.28961		0.000997712	0.51783	0.00199509	1.46085	0.00299347	2.54725	0.00285	1.61674		0.000997712	1.504	0.002	1.39763	0.002	1.5403	0.0021	1.38627
0.003	3.5089	0.002	0.78782	0.00389	1.49035	0.000999055	0.29016		0.000998719	0.51904	0.0019971	1.46294	0.00299683	2.55044	0.00285	1.61988		0.000999055	1.50614	0.002	1.40027	0.002	1.5432	0.0021	1.38888
0.003	3.51258	0.002	0.78887	0.0039	1.49189	0.001	0.29066		0.001	0.51904	0.00199945	1.46399	0.00300019	2.55358	0.00286	1.62302		0.001	1.50823	0.002	1.40291	0.002	1.5455	0.0021	1.39095
0.003	3.51731	0.002	0.78991	0.0039	1.49403	0.001	0.29016		0.001	0.51959	0.0020018	1.46559	0.00300354	2.55677	0.00286	1.62621		0.001	1.51032	0.002	1.40555	0.002	1.54901	0.0021	1.39411
0.00301	3.52155	0.002	0.79096	0.00391	1.49558	0.001	0.29066		0.001	0.52134	0.00200382	1.46718	0.0030069	2.5599	0.00286	1.62935		0.001	1.51247	0.002	1.40819	0.002	1.55131	0.0021	1.39618
0.00301	3.52573	0.00201	0.792	0.00391	1.49717	0.001	0.2912		0.001	0.52189	0.00200617	1.46872	0.00301026	2.56309	0.00287	1.63254		0.001	1.51401	0.00201	1.41083	0.00201	1.55361	0.00211	1.39825
0.00301	3.52997	0.00201	0.79305	0.00392	1.49926	0.001	0.2912		0.001	0.52364	0.00200818	1.47032	0.00301361	2.56728	0.00287	1.63518		0.001	1.51615	0.00201	1.41397	0.00201	1.55597	0.00211	1.40037
0.00302	3.5347	0.00201	0.79465	0.00392	1.50141	0.00101	0.2912		0.00101	0.52425	0.00201053	1.47191	0.00301697	2.56992	0.00287	1.63831		0.00101	1.51874	0.00201	1.41606	0.00201	1.55827	0.00211	1.40244
0.00302	3.53944	0.00201	0.79569	0.00392	1.5035	0.00101	0.2912		0.00101	0.52425	0.00201288	1.47346	0.00302033	2.57306	0.00288	1.642		0.00101	1.51984	0.00201	1.41821	0.00201	1.56057	0.00211	1.40452
0.00302	3.54312	0.00201	0.79674	0.00393	1.50559	0.00101	0.2917		0.00101	0.52595	0.00201489	1.47505	0.00302335	2.57625	0.00288	1.64464		0.00101	1.52138	0.00202	1.42134	0.00202	1.56348	0.00212	1.40713
0.00303	3.54786	0.00202	0.79729	0.00393	1.50664	0.00101	0.2917		0.00101	0.52655	0.00201724	1.47714	0.00302671	2.57938	0.00288	1.64673		0.00101	1.52353	0.00202	1.42398	0.00202	1.56638	0.00212	1.40974
0.00303	3.55209	0.00202	0.79833	0.00394	1.50878	0.00101	0.29225		0.00101	0.5277	0.00201926	1.47824	0.00303006	2.58307	0.00288	1.65042		0.00101	1.52507	0.00202	1.42712	0.00202	1.56868	0.00212	1.41182
0.00303	3.55627	0.00202	0.79993	0.00394	1.51087	0.00101	0.29225		0.00101	0.5277	0.00202161	1.47978	0.00303342	2.58571	0.00289	1.65306		0.00101	1.52721	0.00202	1.42927	0.00202	1.57159	0.00212	1.41443
0.00304	3.56051	0.00202	0.80042	0.00395	1.51192	0.00101	0.2928		0.00101	0.52885	0.00202396	1.48083	0.00303711	2.58885	0.00289	1.6562		0.00101	1.5298	0.00202	1.43136	0.00202	1.57449	0.00213	1.41704
0.00304	3.56469	0.00203	0.80202	0.00395	1.51401	0.00101	0.2933		0.00101	0.53	0.00202597	1.48297	0.00304013	2.59254	0.00289	1.65884		0.00101	1.5314	0.00203	1.4345	0.00203	1.5768	0.00213	1.41912
0.00304	3.56948	0.00203	0.80361	0.00396	1.51561	0.00101	0.2933		0.00101	0.53121	0.00202832	1.48452	0.00304383	2.59518	0.0029	1.66253		0.00101	1.53299	0.00203	1.43714	0.00203	1.58025	0.00213	1.42222
0.00305	3.57421	0.00203	0.80521	0.00396	1.51825	0.00102	0.29384		0.00102	0.53175	0.00203034	1.48561	0.00304685	2.59886	0.0029	1.66517		0.00102	1.53509	0.00203	1.43978	0.00203	1.5826	0.00213	1.42434
0.00305	3.5779	0.00203	0.80625	0.00396	1.51929	0.00102	0.29434		0.00102	0.53236	0.00203269	1.48716	0.00305021	2.6015	0.0029	1.66781		0.00102	1.53773	0.00203	1.44242	0.00203	1.58491	0.00214	1.42642
0.00305	3.58208	0.00204	0.8073	0.00397	1.52089	0.00102	0.29434		0.00102	0.53351	0.00203504	1.4893	0.00305356	2.60469	0.00291	1.6715		0.00102	1.53932	0.00204	1.44506	0.00204	1.58781	0.00214	1.42903
0.00306	3.58681	0.00204	0.80835	0.00397	1.52298	0.00102	0.29434		0.00102	0.53406	0.00203705	1.49035	0.00305692	2.60783	0.00291	1.67463		0.00102	1.54141	0.00204	1.44765	0.00204	1.59011	0.00214	1.4311
0.00306	3.59105	0.00204	0.80939	0.00398	1.52507	0.00102	0.29489		0.00102	0.53526	0.0020394	1.49244	0.00306028	2.61152	0.00291	1.67727		0.00102	1.54301	0.00204	1.45029	0.00204	1.59241	0.00214	1.43317
0.00306	3.59578	0.00204	0.81044	0.00398	1.52612	0.00102	0.29489		0.00102	0.53581	0.00204142	1.49403	0.00306363	2.61466	0.00292	1.68046		0.00102	1.5451	0.00204	1.45293	0.00204	1.59532	0.00214	1.43579
0.00307	3.60002	0.00204	0.81099	0.00399	1.52826	0.00102	0.29539		0.00102	0.53696	0.0020441	1.49558	0.00306699	2.61785	0.00292	1.68305		0.00102	1.54615	0.00204	1.45557	0.00204	1.59768	0.00215	1.43791
0.00307	3.6042	0.00205	0.81203	0.00399	1.5298	0.00102	0.29594		0.00102	0.53811	0.00204611	1.49667	0.00307035	2.62049	0.00292	1.68624		0.00102	1.54824	0.00205	1.45821	0.00205	1.60053	0.00215	1.44047
0.00307	3.60844	0.00205	0.81413	0.004	1.5314	0.00102	0.29539		0.00102	0.53871	0.00204813	1.49822	0.00307337	2.62417	0.00293	1.68938		0.00102	1.55088	0.00205	1.4603	0.00205	1.60288	0.00215	1.44259
0.00308	3.61317	0.00205	0.81517	0.004	1.53349	0.00103	0.29594		0.00103	0.53932	0.00205048	1.49981	0.00307706	2.62731	0.00293	1.69257		0.00103	1.55247	0.00205	1.46294	0.00205	1.60579	0.00215	1.44521
0.00308	3.61736	0.00205	0.81627	0.004	1.53509	0.00103	0.29594		0.00103	0.53987	0.00205283	1.50141	0.00308008	2.631	0.00293	1.69571		0.00103	1.55457	0.00205	1.46608	0.00205	1.60864	0.00216	1.44777
0.00308	3.62104	0.00206	0.81677	0.00401	1.53718	0.00103	0.29648		0.00103	0.54102	0.00205518	1.50295	0.00308344	2.63364	0.00294	1.6989		0.00103	1.55671	0.00206	1.46823	0.00206	1.61154	0.00216	1.45039
0.00309	3.62632	0.00206	0.81781	0.00401	1.53877	0.00103	0.29648		0.00103	0.54217	0.00205719	1.50509	0.0030868	2.63678	0.00294	1.70204		0.00103	1.5588	0.00206	1.47087	0.00206	1.61445	0.00216	1.453
0.00309	3.63056	0.00206	0.81995	0.00402	1.54037	0.00103	0.29698		0.00103	0.54337	0.00205921	1.50664	0.00309015	2.63997	0.00294	1.70517		0.00103	1.56039	0.00206	1.47346	0.00206	1.61675	0.00216	1.45507
0.00309	3.63424	0.00206	0.82045	0.00402	1.54246	0.00103	0.29698		0.00103	0.54337	0.00206156	1.50823	0.00309385	2.64311	0.00295	1.70781		0.00103	1.56194	0.00206	1.4761	0.00206	1.6191	0.00217	1.45719
0.0031	3.63898	0.00206	0.8215	0.00403	1.54455	0.00103	0.29753		0.00103	0.54452	0.00206391	1.50983	0.00309687	2.64679	0.00295	1.71046		0.00103	1.56408	0.00206	1.47929	0.00206	1.62201	0.00217	1.45981
0.0031	3.64316	0.00207	0.82309	0.00403	1.54565	0.00103	0.29803		0.00103	0.54567	0.00206626	1.51192	0.00310056	2.65048	0.00295	1.71364		0.00103	1.56563	0.00207	1.48193	0.00207	1.62486	0.00217	1.46237
0.0031	3.6474	0.00207	0.82469	0.00404	1.54774	0.00103	0.29803		0.00103	0.54622	0.00206827	1.51296	0.00310358	2.65312	0.00295	1.71678		0.00103	1.56777	0.00207	1.48402	0.00207	1.62721	0.00217	1.46449
0.00311	3.65158	0.00207	0.82519	0.00404	1.54983	0.00104	0.29803		0.00104	0.54683	0.00207062	1.51456	0.00310694	2.65626	0.00296	1.72047		0.00104	1.56931	0.00207	1.48716	0.00207	1.63012	0.00217	1.46711
0.00311	3.65637	0.00207	0.82678	0.00404	1.55088	0.00104	0.29803		0.00104	0.54743	0.00207264	1.51615	0.0031103	2.66049	0.00296	1.72256		0.00104	1.57145	0.00207	1.4898	0.00207	1.63297	0.00218	1.46967
0.00311	3.6611	0.00207	0.82783	0.00405	1.55302	0.00104	0.29858		0.00104	0.54913	0.00207499	1.5177	0.00311365	2.66313	0.00296	1.7252		0.00104	1.57355	0.00207	1.49244	0.00208	1.63587	0.00218	1.47229
0.00312	3.66528	0.00208	0.82942	0.00405	1.55511	0.00104	0.29908		0.00104	0.55028	0.00207734	1.51929	0.00311701	2.66627	0.00297	1.72784		0.00104	1.57564	0.00208	1.49453	0.00208	1.63823	0.00218	1.47441
0.00312	3.66952	0.00208	0.82992	0.00406	1.55721	0.00104	0.29962		0.00104	0.55088	0.00207935	1.52089	0.00312037	2.66891	0.00297	1.73098		0.00104	1.57723	0.00208	1.49717	0.00208	1.64108	0.00218	1.47697
0.00312	3.6737	0.00208	0.83047	0.00406	1.5588	0.00104	0.29962		0.00104	0.55203	0.0020817	1.52243	0.00312339	2.6721	0.00297	1.73417		0.00104	1.57933	0.00208	1.49981	0.00208	1.64344	0.00219	1.47909
0.00313	3.67794	0.00208	0.83206	0.00407	1.56089	0.00104	0.30017		0.00104	0.55263	0.00208371	1.52403	0.00312708	2.67524	0.00298	1.73731		0.00104	1.58092	0.00208	1.50245	0.00208	1.64634	0.00219	1.48171
0.00313	3.68267	0.00209	0.83361	0.00407	1.56299	0.00104	0.29962		0.00104	0.55318	0.00208606	1.52562	0.0031301	2.67893	0.00298	1.7405		0.00104	1.58301	0.00209	1.50509	0.00209	1.64919	0.00219	1.48427
0.00313	3.6874	0.00209	0.8347	0.00408	1.56458	0.00104	0.30067		0.00104	0.55433	0.00208841	1.52771	0.00313346	2.68207	0.00298	1.74364		0.00104	1.58511	0.00209	1.50768	0.00209	1.65155	0.00219	1.48639
0.00314	3.69109	0.00209	0.8347	0.00408	1.56617	0.00105	0.30017		0.00105	0.55494	0.00209043	1.52876	0.00313682	2.68525	0.00299	1.74678		0.00105	1.58725	0.00209	1.51032	0.00209	1.65385	0.0022	1.48846
0.00314	3.69533	0.00209	0.83625	0.00408	1.56827	0.00105	0.30122		0.00105	0.55609	0.00209278	1.5309	0.00314017	2.68839	0.00299	1.74942		0.00105	1.58879	0.00209	1.51296	0.00209	1.65675	0.0022	1.49108
0.00314	3.69951	0.0021	0.83784	0.00409	1.56986	0.00105	0.30172		0.00105	0.55724	0.00209479	1.53245	0.00314353	2.69208	0.00299	1.75206		0.00105	1.59039	0.0021	1.51561	0.0021	1.65966	0.0022	1.49369
0.00315	3.70429	0.0021	0.83889	0.00409	1.57195	0.00105	0.30172		0.00105	0.55839	0.00209714	1.53404	0.00314689	2.69527	0.003	1.7547		0.00105	1.59248	0.0021	1.51825	0.0021	1.66196	0.0022	1.49576
0.00315	3.70798	0.0021	0.83993	0.0041	1.57405	0.00105	0.30172		0.00105	0.55899	0.00209949	1.53563	0.00315058	2.69791	0.003	1.75734		0.00105	1.59462	0.0021	1.52089	0.0021	1.66426	0.00221	1.49784
0.00315	3.71271	0.0021	0.84098	0.0041	1.57564	0.00105	0.30172		0.00105	0.55954	0.00210151	1.53773	0.0031536	2.7016	0.003	1.75998		0.00105	1.59671	0.0021	1.52353	0.0021	1.66717	0.00221	1.50045
0.00316	3.7169	0.0021	0.84208	0.00411	1.57723	0.00105	0.30226		0.00105	0.56075	0.00210386	1.53877	0.00315696	2.70473	0.00301	1.76312		0.00105	1.59881	0.0021	1.52612	0.0021	1.67007	0.00221	1.50306
0.00316	3.72163	0.00211	0.84362	0.00411	1.57933	0.00105	0.30276		0.00105	0.56129	0.00210587	1.54037	0.00316032	2.70842	0.00301	1.76576		0.00105	1.6009	0.00211	1.52931	0.00211	1.67298	0.00221	1.50568
0.00316	3.72532	0.00211	0.84467	0.00412	1.58197	0.00105	0.30276		0.00105	0.56244	0.00210822	1.54196	0.00316367	2.71156	0.00301	1.7684		0.00105	1.60249	0.00211	1.5314	0.00211	1.67528	0.00221	1.50775
0.00317	3.73005	0.00211	0.84576	0.00412	1.58301	0.00106	0.30276		0.00106	0.56305	0.00211057	1.54455	0.00316703	2.7142	0.00302	1.77049		0.00106	1.60459	0.00211	1.53404	0.00211	1.67818	0.00222	1.51036
0.00317	3.73429	0.00211	0.84681	0.00412	1.58461	0.00106	0.30276		0.00106	0.5642	0.00211258	1.54565	0.00317005	2.71789	0.00302	1.77258		0.00106	1.60618	0.00211	1.53668	0.00211	1.68048	0.00222	1.51243
0.00317	3.73902	0.00211	0.84785	0.00413	1.5867	0.00106	0.30331		0.00106	0.56535	0.00211493	1.54719	0.00317341	2.72053	0.00302	1.77418		0.00106	1.60827	0.00212	1.53982	0.00212	1.68339	0.00222	1.51505
0.00318	3.74325	0.00212	0.8489	0.00413	1.58879	0.00106	0.30331		0.00106	0.56595	0.00211728	1.54933	0.0031771	2.72421	0.00302	1.77577		0.00106	1.61041	0.00212	1.54246	0.00212	1.68569	0.00222	1.51712
0.00318	3.74744	0.00212	0.84995	0.00414	1.59039	0.00106	0.30386		0.00106	0.5665	0.0021193	1.55088	0.00318012	2.72685	0.00303	1.77737		0.00106	1.61196	0.00212	1.5451	0.00212	1.6892	0.00223	1.52028
0.00318	3.75217	0.00212	0.85154	0.00414	1.59248	0.00106	0.30386		0.00106	0.56765	0.00212165	1.55247	0.00318382	2.72999	0.00303	1.77841		0.00106	1.6141	0.00212	1.54719	0.00212	1.6921	0.00223	1.52289
0.00319	3.75641	0.00212	0.85259	0.00415	1.59512	0.00106	0.30436		0.00106	0.56886	0.00212366	1.55407	0.00318684	2.73318	0.00303	1.77996		0.00106	1.61565	0.00212	1.54983	0.00212	1.6944	0.00223	1.52496
0.00319	3.76064	0.00213	0.85363	0.00415	1.59671	0.00106	0.30436		0.00106	0.56886	0.00212601	1.55511	0.00319019	2.73687	0.00304	1.78105		0.00106	1.61779	0.00213	1.55302	0.00213	1.69731	0.00223	1.52758
0.00319	3.76483	0.00213	0.85468	0.00416	1.59881	0.00106	0.3049		0.00106	0.57001	0.00212836	1.55671	0.00319355	2.74001	0.00304	1.7821		0.00106	1.61988	0.00213	1.55511	0.00213	1.69961	0.00224	1.52965
0.0032	3.76851	0.00213	0.85523	0.00416	1.6009	0.00107	0.3054		0.00107	0.57171	0.00213071	1.55825	0.00319691	2.7432	0.00304	1.7821		0.00107	1.62197	0.00213	1.55825	0.00213	1.70191	0.00224	1.53172
0.0032	3.77275	0.00213	0.85682	0.00416	1.60249	0.00107	0.3054		0.00107	0.57231	0.00213273	1.55985	0.00320026	2.74633	0.00305	1.78155		0.00107	1.62357	0.00213	1.56089	0.00213	1.70482	0.00224	1.53433
0.0032	3.77798	0.00214	0.85837	0.00417	1.60459	0.00107	0.3054		0.00107	0.57231	0.00213474	1.56249	0.00320362	2.74947	0.00305	1.78105		0.00107	1.62566	0.00214	1.56299	0.00214	1.70712	0.00224	1.53641
0.00321	3.78167	0.00214	0.85941	0.00417	1.60618	0.00107	0.30595		0.00107	0.57346	0.00213709	1.56408	0.00320698	2.75266	0.00305	1.78155		0.00107	1.6278	0.00214	1.56563	0.00214	1.70947	0.00224	1.53853
0.00321	3.7859	0.00214	0.85996	0.00418	1.60882	0.00107	0.30645		0.00107	0.57461	0.00213944	1.56563	0.00321034	2.75635	0.00306	1.78155		0.00107	1.62989	0.00214	1.56827	0.00214	1.71238	0.00225	1.54114
0.00321	3.79013	0.00214	0.86101	0.00418	1.61091	0.00107	0.30595		0.00107	0.57576	0.00214179	1.56722	0.00321369	2.75949	0.00306	1.7821		0.00107	1.63149	0.00214	1.57195	0.00214	1.71468	0.00225	1.54321
0.00322	3.79487	0.00214	0.86205	0.00419	1.61306	0.00107	0.30645		0.00107	0.57636	0.0021438	1.56881	0.00321705	2.76213	0.00306	1.78314		0.00107	1.63358	0.00214	1.57459	0.00214	1.71758	0.00225	1.54583
0.00322	3.79855	0.00215	0.8626	0.00419	1.6141	0.00107	0.307		0.00107	0.57697	0.00214615	1.56986	0.00322007	2.76581	0.00307	1.78364		0.00107	1.63518	0.00215	1.57723	0.00215	1.71989	0.00225	1.5479
0.00322	3.80329	0.00215	0.86415	0.0042	1.61619	0.00107	0.30755		0.00107	0.57752	0.00214817	1.57195	0.00322376	2.769	0.00307	1.78474		0.00107	1.63672	0.00215	1.57933	0.00215	1.72279	0.00226	1.55051
0.00323	3.80802	0.00215	0.86524	0.0042	1.61829	0.00108	0.307		0.00108	0.57927	0.00215052	1.57355	0.00322679	2.77214	0.00307	1.78524		0.00108	1.63886	0.00215	1.58197	0.00215	1.72509	0.00226	1.55258
0.00323	3.81171	0.00215	0.86574	0.0042	1.62043	0.00108	0.30755		0.00108	0.57982	0.00215287	1.57509	0.00323014	2.77528	0.00308	1.78683		0.00108	1.64096	0.00215	1.58511	0.00215	1.7286	0.00226	1.55574
0.00323	3.81589	0.00215	0.86679	0.00421	1.62252	0.00108	0.30804		0.00108	0.58102	0.00215488	1.57669	0.00323384	2.77897	0.00308	1.78892		0.00108	1.64305	0.00216	1.58775	0.00216	1.73145	0.00226	1.55831
0.00324	3.82013	0.00216	0.86838	0.00421	1.62461	0.00108	0.30804		0.00108	0.58217	0.00215723	1.57878	0.00323686	2.78161	0.00308	1.78997		0.00108	1.64514	0.00216	1.59039	0.00216	1.7332	0.00227	1.55988
0.00324	3.82486	0.00216	0.86893	0.00422	1.62671	0.00108	0.30804		0.00108	0.58272	0.00215925	1.58037	0.00324055	2.7848	0.00308	1.79156		0.00108	1.64728	0.00216	1.59353	0.00216	1.73611	0.00227	1.5625
0.00324	3.82909	0.00216	0.86997	0.00422	1.6283	0.00108	0.30804		0.00108	0.58332	0.0021616	1.58142	0.00324357	2.78898	0.00309	1.7942		0.00108	1.64883	0.00216	1.59512	0.00216	1.73841	0.00227	1.56457
0.00325	3.83278	0.00216	0.87102	0.00423	1.63094	0.00108	0.30909		0.00108	0.58387	0.00216395	1.58406	0.00324693	2.79267	0.00309	1.7963		0.00108	1.65097	0.00216	1.59831	0.00216	1.74071	0.00227	1.56664
0.00325	3.83697	0.00217	0.87207	0.00423	1.63254	0.00108	0.30909		0.00108	0.58508	0.00216596	1.58565	0.00325028	2.79531	0.00309	1.79789		0.00108	1.65251	0.00217	1.60145	0.00217	1.74247	0.00228	1.56822
0.00325	3.8412	0.00217	0.87311	0.00424	1.63518	0.00108	0.30964		0.00108	0.58563	0.00216831	1.58725	0.00325364	2.79845	0.0031	1.80053		0.00108	1.65466	0.00217	1.60409	0.00217	1.74597	0.00228	1.57138
0.00326	3.84593	0.00217	0.87416	0.00424	1.63672	0.00109	0.30909		0.00109	0.58678	0.00217033	1.58829	0.003257	2.80109	0.0031	1.80208		0.00109	1.65725	0.00217	1.60618	0.00217	1.74827	0.00228	1.57345
0.00326	3.85017	0.00217	0.87521	0.00424	1.63886	0.00109	0.30964		0.00109	0.58853	0.00217268	1.59039	0.00326036	2.80477	0.0031	1.80526		0.00109	1.65834	0.00217	1.60937	0.00217	1.75003	0.00228	1.57503
0.00326	3.85435	0.00218	0.8763	0.00425	1.64041	0.00109	0.31014		0.00109	0.58913	0.00217503	1.59248	0.00326371	2.80741	0.00311	1.80736		0.00109	1.66044	0.00218	1.61196	0.00218	1.75288	0.00228	1.57759
0.00327	3.85859	0.00218	0.87735	0.00425	1.64255	0.00109	0.31014		0.00109	0.58968	0.00217704	1.59407	0.00326707	2.8106	0.00311	1.80945		0.00109	1.66253	0.00218	1.61515	0.00218	1.75523	0.00229	1.57971
0.00327	3.86277	0.00218	0.87889	0.00426	1.64514	0.00109	0.31014		0.00109	0.59083	0.00217939	1.59567	0.00327009	2.81429	0.00311	1.81159		0.00109	1.66412	0.00218	1.61724	0.00218	1.75693	0.00229	1.58124
0.00327	3.86751	0.00218	0.87999	0.00426	1.64728	0.00109	0.31068		0.00109	0.59144	0.0021814	1.59721	0.00327378	2.81743	0.00312	1.81473		0.00109	1.66572	0.00218	1.61988	0.00218	1.75984	0.00229	1.58385
0.00328	3.87174	0.00218	0.88049	0.00427	1.64833	0.00109	0.31173		0.00109	0.59259	0.00218375	1.59935	0.00327681	2.82057	0.00312	1.81737		0.00109	1.66831	0.00218	1.62252	0.00218	1.76274	0.00229	1.58647
0.00328	3.87543	0.00219	0.88153	0.00427	1.65097	0.00109	0.31123		0.00109	0.59319	0.0021861	1.6009	0.0032805	2.82425	0.00312	1.82001		0.00109	1.6699	0.00219	1.62566	0.00219	1.7645	0.0023	1.58805
0.00328	3.88071	0.00219	0.88258	0.00428	1.65306	0.00109	0.31173		0.00109	0.59374	0.00218812	1.60249	0.00328352	2.82744	0.00313	1.82265		0.00109	1.67199	0.00219	1.6283	0.00219	1.7668	0.0023	1.59012
0.00329	3.88489	0.00219	0.88417	0.00428	1.65515	0.0011	0.31228		0.0011	0.59489	0.00219047	1.60409	0.00328688	2.83058	0.00313	1.82579		0.0011	1.67414	0.00219	1.63094	0.00219	1.7691	0.0023	1.59219
0.00329	3.88913	0.00219	0.88472	0.00428	1.65675	0.0011	0.31228		0.0011	0.59664	0.00219248	1.60618	0.00329023	2.83377	0.00313	1.82843		0.0011	1.67568	0.00219	1.63358	0.00219	1.772	0.0023	1.5948
0.00329	3.89386	0.0022	0.88627	0.00429	1.65884	0.0011	0.31278		0.0011	0.59724	0.00219483	1.60777	0.00329359	2.83691	0.00314	1.83107		0.0011	1.67782	0.0022	1.63622	0.0022	1.77491	0.00231	1.59742
0.0033	3.89755	0.0022	0.88681	0.00429	1.66044	0.0011	0.31278		0.0011	0.59724	0.00219718	1.60987	0.00329695	2.8401	0.00314	1.83371		0.0011	1.67992	0.0022	1.63886	0.0022	1.77721	0.00231	1.59949
0.0033	3.90124	0.0022	0.88736	0.0043	1.66253	0.0011	0.31278		0.0011	0.5984	0.0021992	1.61091	0.0033003	2.84378	0.00314	1.8363		0.0011	1.68151	0.0022	1.642	0.0022	1.77896	0.00231	1.60107
0.0033	3.90597	0.0022	0.88841	0.0043	1.66462	0.0011	0.31332		0.0011	0.59955	0.00220155	1.61251	0.00330366	2.84692	0.00315	1.83894		0.0011	1.6836	0.0022	1.64464	0.0022	1.78127	0.00231	1.60314
0.00331	3.9102	0.0022	0.88945	0.00431	1.66726	0.0011	0.31332		0.0011	0.60009	0.0022039	1.6141	0.00330702	2.85061	0.00315	1.84109		0.0011	1.6852	0.0022	1.64728	0.0022	1.78362	0.00231	1.60526
0.00331	3.91494	0.00221	0.8905	0.00431	1.66885	0.0011	0.31382		0.0011	0.6013	0.00220591	1.61565	0.00331004	2.85375	0.00315	1.84423		0.0011	1.68784	0.00221	1.64987	0.00221	1.78592	0.00232	1.60733
0.00331	3.91912	0.00221	0.89105	0.00432	1.67095	0.0011	0.31382		0.0011	0.60245	0.00220826	1.61829	0.00331373	2.85694	0.00315	1.84736		0.0011	1.68938	0.00221	1.65202	0.00221	1.78823	0.00232	1.6094
0.00332	3.92281	0.00221	0.8921	0.00432	1.67254	0.00111	0.31437		0.00111	0.603	0.00221027	1.61933	0.00331675	2.86008	0.00316	1.84951		0.00111	1.69152	0.00221	1.65466	0.00221	1.79113	0.00232	1.61202
0.00332	3.92754	0.00221	0.89259	0.00432	1.67463	0.00111	0.31437		0.00111	0.60415	0.00221262	1.62043	0.00332011	2.86272	0.00316	1.85264		0.00111	1.69307	0.00221	1.65779	0.00221	1.79343	0.00232	1.61409
0.00332	3.93178	0.00221	0.89364	0.00433	1.67727	0.00111	0.31492		0.00111	0.60475	0.00221497	1.62252	0.00332347	2.8664	0.00316	1.85529		0.00111	1.69521	0.00221	1.66093	0.00222	1.79579	0.00233	1.61621
0.00333	3.93651	0.00222	0.89419	0.00433	1.67937	0.00111	0.31492		0.00111	0.60536	0.00221732	1.62461	0.00332683	2.86954	0.00317	1.85793		0.00111	1.6978	0.00222	1.66357	0.00222	1.79809	0.00233	1.61828
0.00333	3.94074	0.00222	0.89474	0.00434	1.68096	0.00111	0.31492		0.00111	0.60705	0.00221934	1.62621	0.00333052	2.87323	0.00317	1.86106		0.00111	1.69994	0.00222	1.66572	0.00222	1.80039	0.00233	1.62035
0.00333	3.94493	0.00222	0.89523	0.00434	1.68305	0.00111	0.31542		0.00111	0.60766	0.00222169	1.6283	0.00333354	2.87692	0.00317	1.86371		0.00111	1.70149	0.00222	1.66831	0.00222	1.80275	0.00233	1.62247
0.00334	3.94916	0.00222	0.89523	0.00435	1.68569	0.00111	0.31596		0.00111	0.60821	0.0022237	1.63039	0.00333723	2.8801	0.00318	1.86635		0.00111	1.70308	0.00222	1.6715	0.00222	1.8056	0.00234	1.62504
0.00334	3.95335	0.00223	0.89578	0.00435	1.68674	0.00111	0.31596		0.00111	0.60941	0.00222605	1.63149	0.00334025	2.88324	0.00318	1.86948		0.00111	1.70468	0.00223	1.67414	0.00223	1.8085	0.00234	1.62765
0.00334	3.95808	0.00223	0.89733	0.00436	1.68888	0.00111	0.31646		0.00111	0.61056	0.0022284	1.63303	0.00334361	2.88643	0.00318	1.87163		0.00111	1.70677	0.00223	1.67623	0.00223	1.81081	0.00234	1.62972
0.00335	3.96232	0.00223	0.89787	0.00436	1.69043	0.00112	0.31701		0.00112	0.61111	0.00223042	1.63463	0.00334697	2.88957	0.00319	1.87477		0.00112	1.70886	0.00223	1.67937	0.00223	1.81316	0.00234	1.63185
0.00335	3.966	0.00223	0.89842	0.00436	1.69257	0.00112	0.31751		0.00112	0.61171	0.00223277	1.63622	0.00335032	2.89326	0.00319	1.8779		0.00112	1.711	0.00223	1.68201	0.00223	1.81607	0.00235	1.63446
0.00335	3.97024	0.00223	0.89947	0.00437	1.69466	0.00112	0.31751		0.00112	0.61286	0.00223478	1.63831	0.00335368	2.89694	0.00319	1.88054		0.00112	1.71255	0.00224	1.6852	0.00224	1.81777	0.00235	1.63599
0.00336	3.97442	0.00224	0.90052	0.00437	1.6973	0.00112	0.31751		0.00112	0.61347	0.00223713	1.63991	0.00335704	2.89958	0.0032	1.88318		0.00112	1.71414	0.00224	1.68784	0.00224	1.82067	0.00235	1.6386
0.00336	3.97866	0.00224	0.90156	0.00438	1.6989	0.00112	0.31751		0.00112	0.61462	0.00223948	1.642	0.00336006	2.90272	0.0032	1.88583		0.00112	1.71678	0.00224	1.69043	0.00224	1.82297	0.00235	1.64067
0.00336	3.98339	0.00224	0.90261	0.00438	1.70044	0.00112	0.31751		0.00112	0.61577	0.00224149	1.6436	0.00336375	2.90641	0.0032	1.88896		0.00112	1.71838	0.00224	1.69307	0.00224	1.82533	0.00235	1.6428
0.00337	3.98758	0.00224	0.90316	0.00439	1.70204	0.00112	0.31861		0.00112	0.61632	0.00224384	1.64514	0.00336677	2.9101	0.00321	1.8916		0.00112	1.72047	0.00224	1.69571	0.00224	1.82763	0.00236	1.64487
0.00337	3.99181	0.00225	0.90365	0.00439	1.70413	0.00112	0.31861		0.00112	0.61752	0.00224586	1.64619	0.00337013	2.91328	0.00321	1.89425		0.00112	1.72256	0.00225	1.6989	0.00225	1.83053	0.00236	1.64748
0.00337	3.99654	0.00225	0.9047	0.0044	1.70677	0.00112	0.31861		0.00112	0.61867	0.00224821	1.64883	0.00337349	2.91593	0.00321	1.89743		0.00112	1.72465	0.00225	1.70149	0.00225	1.83284	0.00236	1.64955
0.00338	4.00078	0.00225	0.9058	0.0044	1.70836	0.00113	0.3191		0.00113	0.61922	0.00225056	1.65042	0.00337685	2.91961	0.00322	1.90002		0.00113	1.7268	0.00225	1.70413	0.00225	1.83634	0.00236	1.65271
0.00338	4.00496	0.00225	0.90684	0.0044	1.71046	0.00113	0.31861		0.00113	0.61982	0.00225257	1.65251	0.0033802	2.92275	0.00322	1.90267		0.00113	1.72834	0.00225	1.70732	0.00225	1.83865	0.00237	1.65478
0.00338	4.0092	0.00225	0.90734	0.00441	1.7131	0.00113	0.31965		0.00113	0.62037	0.00225492	1.65411	0.00338356	2.92594	0.00322	1.90585		0.00113	1.72994	0.00226	1.70941	0.00226	1.84095	0.00237	1.65685
0.00339	4.01393	0.00226	0.90839	0.00441	1.71469	0.00113	0.31965		0.00113	0.62213	0.00225694	1.6557	0.00338692	2.92853	0.00322	1.90899		0.00113	1.73203	0.00226	1.71255	0.00226	1.84385	0.00237	1.65947
0.00339	4.01866	0.00226	0.90948	0.00442	1.71678	0.00113	0.31965		0.00113	0.62273	0.00225929	1.65725	0.00339027	2.93222	0.00323	1.91218		0.00113	1.73417	0.00226	1.71519	0.00226	1.84615	0.00237	1.66154
0.00339	4.0218	0.00226	0.91103	0.00442	1.71888	0.00113	0.31965		0.00113	0.62388	0.00226164	1.65939	0.00339363	2.9359	0.00323	1.91427		0.00113	1.73681	0.00226	1.71783	0.00226	1.84906	0.00238	1.66415
0.0034	4.02659	0.00226	0.91158	0.00443	1.72097	0.00113	0.32015		0.00113	0.62503	0.00226365	1.66044	0.00339699	2.93909	0.00323	1.91741		0.00113	1.73836	0.00226	1.72047	0.00226	1.85081	0.00238	1.66573
0.0034	4.03077	0.00227	0.91262	0.00443	1.72256	0.00113	0.3207		0.00113	0.62563	0.002266	1.66203	0.00340034	2.94223	0.00324	1.92005		0.00113	1.73995	0.00227	1.72311	0.00227	1.85372	0.00238	1.66834
0.0034	4.0355	0.00227	0.91367	0.00444	1.7252	0.00113	0.3212		0.00113	0.62618	0.00226835	1.66412	0.0034037	2.94542	0.00324	1.92324		0.00113	1.74204	0.00227	1.72625	0.00227	1.85602	0.00238	1.67042
0.00341	4.04024	0.00227	0.91471	0.00444	1.7268	0.00114	0.32174		0.00114	0.62733	0.00227037	1.66572	0.00340672	2.94856	0.00324	1.92638		0.00114	1.74418	0.00227	1.72889	0.00227	1.85947	0.00238	1.67352
0.00341	4.04447	0.00227	0.91576	0.00444	1.72889	0.00114	0.32174		0.00114	0.62848	0.00227272	1.66726	0.00341008	2.95224	0.00325	1.92902		0.00114	1.74573	0.00227	1.73153	0.00227	1.86183	0.00239	1.67564
0.00341	4.04816	0.00228	0.91686	0.00445	1.73153	0.00114	0.32229		0.00114	0.62848	0.00227473	1.6694	0.00341377	2.95538	0.00325	1.93216		0.00114	1.74837	0.00228	1.73417	0.00228	1.86413	0.00239	1.67772
0.00342	4.05289	0.00228	0.9179	0.00445	1.73312	0.00114	0.32229		0.00114	0.62963	0.00227708	1.67095	0.00341679	2.95857	0.00325	1.93535		0.00114	1.75046	0.00228	1.73681	0.00228	1.86703	0.00239	1.68033
0.00342	4.05713	0.00228	0.9184	0.00446	1.73522	0.00114	0.32279		0.00114	0.63084	0.00227943	1.67309	0.00342049	2.96171	0.00326	1.93794		0.00114	1.75206	0.00228	1.7394	0.00228	1.86933	0.00239	1.6824
0.00342	4.06131	0.00228	0.91945	0.00446	1.73786	0.00114	0.32229		0.00114	0.63139	0.00228144	1.67463	0.00342351	2.9654	0.00326	1.94058		0.00114	1.75365	0.00228	1.74259	0.00228	1.87164	0.0024	1.68447
0.00343	4.06555	0.00228	0.92054	0.00447	1.73995	0.00114	0.32279		0.00114	0.63314	0.00228379	1.67623	0.00342687	2.96908	0.00326	1.94377		0.00114	1.75574	0.00228	1.74573	0.00228	1.87454	0.0024	1.68709
0.00343	4.06973	0.00229	0.92159	0.00447	1.74154	0.00114	0.32334		0.00114	0.63314	0.00228581	1.67782	0.00343022	2.97172	0.00327	1.94586		0.00114	1.75784	0.00229	1.74837	0.00229	1.8769	0.0024	1.68921
0.00343	4.07396	0.00229	0.92264	0.00448	1.74364	0.00114	0.32384		0.00114	0.63429	0.00228816	1.67992	0.00343358	2.97491	0.00327	1.949		0.00114	1.75943	0.00229	1.75101	0.00229	1.8792	0.0024	1.69128
0.00344	4.07765	0.00229	0.92368	0.00448	1.74573	0.00115	0.32384		0.00115	0.63544	0.00229051	1.68151	0.00343694	2.9786	0.00327	1.95164		0.00115	1.76152	0.00229	1.75365	0.00229	1.8821	0.00241	1.69389
0.00344	4.08293	0.00229	0.92473	0.00448	1.74787	0.00115	0.32334		0.00115	0.63605	0.00229252	1.68305	0.00344029	2.98119	0.00328	1.95483		0.00115	1.76366	0.00229	1.75574	0.00229	1.88501	0.00241	1.69651
0.00344	4.08712	0.00229	0.92577	0.00449	1.74996	0.00115	0.32384		0.00115	0.6372	0.00229487	1.6852	0.00344365	2.98488	0.00328	1.95747		0.00115	1.76576	0.0023	1.75893	0.0023	1.88786	0.00241	1.69907
0.00345	4.09135	0.0023	0.92682	0.00449	1.75206	0.00115	0.32438		0.00115	0.63774	0.00229722	1.68729	0.00344701	2.98807	0.00328	1.96061		0.00115	1.76785	0.0023	1.76207	0.0023	1.89021	0.00241	1.70119
0.00345	4.09609	0.0023	0.92792	0.0045	1.7547	0.00115	0.32488		0.00115	0.6395	0.00229924	1.68833	0.00345036	2.9912	0.00328	1.96375		0.00115	1.7689	0.0023	1.76471	0.0023	1.89252	0.00242	1.70326
0.00345	4.10027	0.0023	0.92896	0.0045	1.75629	0.00115	0.32488		0.00115	0.64065	0.00230159	1.69043	0.00345372	2.99439	0.00329	1.96639		0.00115	1.77104	0.0023	1.76785	0.0023	1.89482	0.00242	1.70534
0.00346	4.10396	0.0023	0.93001	0.00451	1.75893	0.00115	0.32488		0.00115	0.64125	0.00230394	1.69152	0.00345674	2.99753	0.00329	1.96957		0.00115	1.77368	0.0023	1.77049	0.0023	1.89772	0.00242	1.70795
0.00346	4.10874	0.00231	0.93106	0.00451	1.76102	0.00115	0.32543		0.00115	0.6418	0.00230595	1.69307	0.00346044	3.00122	0.00329	1.97222		0.00115	1.77522	0.00231	1.77313	0.00231	1.90063	0.00242	1.71056
0.00346	4.11243	0.00231	0.9321	0.00452	1.76312	0.00115	0.32543		0.00115	0.64301	0.0023083	1.69466	0.00346346	3.00436	0.0033	1.97481		0.00115	1.77737	0.00231	1.77627	0.00231	1.90293	0.00242	1.71264
0.00347	4.11716	0.00231	0.93265	0.00452	1.76471	0.00116	0.32648		0.00116	0.64416	0.00231065	1.69675	0.00346681	3.00755	0.0033	1.97745		0.00116	1.77946	0.00231	1.77891	0.00231	1.90523	0.00243	1.71471
0.00347	4.12134	0.00231	0.93419	0.00452	1.7668	0.00116	0.32648		0.00116	0.64416	0.00231266	1.69835	0.00347051	3.01068	0.0033	1.98009		0.00116	1.78155	0.00231	1.78155	0.00231	1.90814	0.00243	1.71732
0.00347	4.12558	0.00232	0.93579	0.00453	1.76944	0.00116	0.32648		0.00116	0.64531	0.00231501	1.69994	0.00347353	3.01387	0.00331	1.98328		0.00116	1.78364	0.00232	1.78419	0.00232	1.91104	0.00243	1.71994
0.00348	4.12976	0.00232	0.93683	0.00453	1.77104	0.00116	0.32648		0.00116	0.64585	0.00231703	1.70204	0.00347688	3.01756	0.00331	1.98641		0.00116	1.78524	0.00232	1.78683	0.00232	1.91334	0.00243	1.72201
0.00348	4.13455	0.00232	0.93788	0.00454	1.77368	0.00116	0.32648		0.00116	0.64706	0.00231938	1.70413	0.00348024	3.0202	0.00331	1.98905		0.00116	1.78733	0.00232	1.78947	0.00232	1.9157	0.00244	1.72413
0.00348	4.13873	0.00232	0.93843	0.00454	1.77577	0.00116	0.32703		0.00116	0.64821	0.00232139	1.70572	0.0034836	3.02389	0.00332	1.9917		0.00116	1.78947	0.00232	1.79261	0.00232	1.91915	0.00244	1.72724
0.00349	4.14347	0.00232	0.93948	0.00455	1.77786	0.00116	0.32807		0.00116	0.64876	0.00232374	1.70781	0.00348696	3.02703	0.00332	1.99483		0.00116	1.79102	0.00232	1.79525	0.00232	1.92145	0.00244	1.72931
0.00349	4.1477	0.00233	0.94052	0.00455	1.7805	0.00116	0.32857		0.00116	0.64991	0.00232609	1.70886	0.00349031	3.03016	0.00332	1.99747		0.00116	1.79316	0.00233	1.79789	0.00233	1.92436	0.00244	1.73192
0.00349	4.15189	0.00233	0.94157	0.00456	1.7826	0.00116	0.32807		0.00116	0.65051	0.00232811	1.71046	0.00349367	3.03385	0.00333	2.00061		0.00116	1.79525	0.00233	1.80053	0.00233	1.92671	0.00245	1.73404
0.0035	4.15612	0.00233	0.94261	0.00456	1.78419	0.00117	0.32807		0.00117	0.65166	0.00233046	1.71255	0.00349703	3.03704	0.00333	2.00325		0.00117	1.79734	0.00233	1.80312	0.00233	1.92902	0.00245	1.73611
0.0035	4.16031	0.00233	0.94371	0.00456	1.78628	0.00117	0.32807		0.00117	0.65281	0.00233247	1.71469	0.00350005	3.04018	0.00333	2.00589		0.00117	1.79894	0.00233	1.80681	0.00233	1.93192	0.00245	1.73873
0.0035	4.16454	0.00233	0.94525	0.00457	1.78838	0.00117	0.32857		0.00117	0.65397	0.00233482	1.71623	0.00350341	3.04337	0.00334	2.00903		0.00117	1.80103	0.00234	1.80895	0.00234	1.93537	0.00245	1.74184
0.00351	4.16927	0.00234	0.9458	0.00457	1.79102	0.00117	0.32912		0.00117	0.65457	0.00233717	1.71783	0.00350676	3.04651	0.00334	2.01222		0.00117	1.80312	0.00234	1.81159	0.00234	1.93767	0.00245	1.74391
0.00351	4.17351	0.00234	0.94685	0.00458	1.79261	0.00117	0.32912		0.00117	0.65572	0.00233918	1.71992	0.00351046	3.04969	0.00334	2.01536		0.00117	1.80472	0.00234	1.81473	0.00234	1.94058	0.00246	1.74652
0.00351	4.17824	0.00234	0.94789	0.00458	1.7947	0.00117	0.32967		0.00117	0.65632	0.00234153	1.72152	0.00351348	3.05229	0.00335	2.018		0.00117	1.80631	0.00234	1.81737	0.00234	1.94294	0.00246	1.74864
0.00352	4.18243	0.00234	0.94949	0.00459	1.79734	0.00117	0.33016		0.00117	0.65687	0.00234388	1.72311	0.00351683	3.05547	0.00335	2.02064		0.00117	1.8084	0.00234	1.82051	0.00234	1.94579	0.00246	1.75121
0.00352	4.18666	0.00235	0.95054	0.00459	1.79944	0.00117	0.33016		0.00117	0.65747	0.0023459	1.7252	0.00352019	3.05916	0.00335	2.02328		0.00117	1.81104	0.00235	1.82315	0.00235	1.94814	0.00246	1.75333
0.00352	4.1909	0.00235	0.95108	0.0046	1.80158	0.00117	0.33016		0.00117	0.65862	0.00234825	1.7268	0.00352355	3.06285	0.00335	2.02642		0.00117	1.81314	0.00235	1.82579	0.00235	1.95105	0.00247	1.75594
0.00353	4.19563	0.00235	0.95213	0.0046	1.80422	0.00118	0.33016		0.00118	0.66038	0.00235026	1.72784	0.0035269	3.06599	0.00336	2.02856		0.00118	1.81473	0.00235	1.82843	0.00235	1.9539	0.00247	1.75851
0.00353	4.19931	0.00235	0.95318	0.0046	1.80631	0.00118	0.33121		0.00118	0.66093	0.00235261	1.72994	0.00353026	3.06917	0.00336	2.0317		0.00118	1.81682	0.00235	1.83107	0.00235	1.95565	0.00247	1.76008
0.00353	4.20405	0.00235	0.95477	0.00461	1.80791	0.00118	0.33121		0.00118	0.66208	0.00235496	1.73153	0.00353362	3.07231	0.00336	2.03484		0.00118	1.81842	0.00235	1.83371	0.00236	1.95916	0.00247	1.76324
0.00354	4.20823	0.00236	0.95582	0.00461	1.81	0.00118	0.33121		0.00118	0.66268	0.00235698	1.73362	0.00353698	3.07545	0.00337	2.03803		0.00118	1.82051	0.00236	1.83685	0.00236	1.96146	0.00248	1.76531
0.00354	4.21247	0.00236	0.95631	0.00462	1.81264	0.00118	0.33176		0.00118	0.66328	0.00235933	1.73522	0.00354033	3.07864	0.00337	2.04117		0.00118	1.82315	0.00236	1.83999	0.00236	1.96321	0.00248	1.76689
0.00354	4.2167	0.00236	0.95736	0.00462	1.81528	0.00118	0.33226		0.00118	0.66443	0.00236134	1.73626	0.00354369	3.08178	0.00337	2.04436		0.00118	1.82475	0.00236	1.84318	0.00236	1.96606	0.00248	1.76946
0.00355	4.22144	0.00236	0.95896	0.00463	1.81737	0.00118	0.33226		0.00118	0.66558	0.00236369	1.7389	0.00354705	3.08497	0.00338	2.047		0.00118	1.82634	0.00236	1.84527	0.00236	1.96782	0.00248	1.77103
0.00355	4.22562	0.00237	0.96	0.00463	1.81897	0.00118	0.33226		0.00118	0.66613	0.00236604	1.741	0.0035504	3.08761	0.00338	2.04959		0.00118	1.82843	0.00237	1.84791	0.00237	1.97072	0.00249	1.77365
0.00355	4.23035	0.00237	0.96105	0.00464	1.82106	0.00118	0.33226		0.00118	0.66734	0.00236839	1.74259	0.00355343	3.0913	0.00338	2.05223		0.00118	1.83052	0.00237	1.85055	0.00237	1.97302	0.00249	1.77572
0.00356	4.23509	0.00237	0.96214	0.00464	1.8237	0.00119	0.3328		0.00119	0.66849	0.0023704	1.74364	0.00355678	3.09443	0.00339	2.05542		0.00119	1.83212	0.00237	1.85369	0.00237	1.97532	0.00249	1.77779
0.00356	4.23877	0.00237	0.96319	0.00464	1.82579	0.00119	0.33335		0.00119	0.66904	0.00237275	1.74573	0.00356014	3.09757	0.00339	2.05856		0.00119	1.83421	0.00237	1.85633	0.00237	1.97768	0.00249	1.77991
0.00356	4.24301	0.00237	0.96424	0.00465	1.82788	0.00119	0.33385		0.00119	0.67019	0.00237477	1.74732	0.0035635	3.10076	0.00339	2.0612		0.00119	1.83685	0.00238	1.85947	0.00238	1.98113	0.00249	1.78302
0.00357	4.24774	0.00238	0.96528	0.00465	1.83003	0.00119	0.33385		0.00119	0.67079	0.00237712	1.74942	0.00356719	3.10445	0.0034	2.06384		0.00119	1.83845	0.00238	1.86211	0.00238	1.98343	0.0025	1.78509
0.00357	4.25198	0.00238	0.96583	0.00466	1.83157	0.00119	0.33385		0.00119	0.67194	0.00237947	1.75101	0.00357021	3.10654	0.0034	2.06648		0.00119	1.84054	0.00238	1.8653	0.00238	1.98519	0.0025	1.78667
0.00357	4.25671	0.00238	0.96737	0.00466	1.83421	0.00119	0.33385		0.00119	0.67309	0.00238148	1.7531	0.00357357	3.10973	0.0034	2.06962		0.00119	1.84263	0.00238	1.86739	0.00238	1.98809	0.0025	1.78928
0.00358	4.26089	0.00238	0.96842	0.00467	1.83685	0.00119	0.3344		0.00119	0.67424	0.00238383	1.75524	0.00357692	3.11287	0.00341	2.0728		0.00119	1.84368	0.00238	1.87003	0.00238	1.99039	0.0025	1.79136
0.00358	4.26513	0.00239	0.96952	0.00467	1.83894	0.00119	0.3349		0.00119	0.67485	0.00238585	1.75629	0.00358028	3.11551	0.00341	2.07539		0.00119	1.84687	0.00239	1.87317	0.00239	1.9933	0.00251	1.79397
0.00358	4.26986	0.00239	0.97056	0.00468	1.84054	0.00119	0.3349		0.00119	0.67545	0.0023882	1.75784	0.00358364	3.1192	0.00341	2.07804		0.00119	1.84896	0.00239	1.87636	0.00239	1.9962	0.00251	1.79658
0.00359	4.27355	0.00239	0.97106	0.00468	1.84318	0.0012	0.33544		0.0012	0.676	0.00239055	1.75998	0.003587	3.12184	0.00342	2.08122		0.0012	1.85055	0.00239	1.879	0.00239	1.99796	0.00251	1.79816
0.00359	4.27778	0.00239	0.97266	0.00468	1.84582	0.0012	0.33544		0.0012	0.67775	0.00239256	1.76152	0.00359035	3.12497	0.00342	2.08381		0.0012	1.85264	0.00239	1.88159	0.00239	2.00086	0.00251	1.80078
0.00359	4.28197	0.00239	0.9737	0.00469	1.84736	0.0012	0.33544		0.0012	0.6789	0.00239491	1.76312	0.00359371	3.12816	0.00342	2.087		0.0012	1.85474	0.0024	1.88478	0.0024	2.00371	0.00252	1.80334
0.0036	4.2862	0.0024	0.97475	0.00469	1.84951	0.0012	0.33594		0.0012	0.6795	0.00239726	1.76521	0.00359673	3.1313	0.00342	2.09014		0.0012	1.85633	0.0024	1.88742	0.0024	2.00607	0.00252	1.80546
0.0036	4.29094	0.0024	0.9753	0.0047	1.8516	0.0012	0.33649		0.0012	0.68065	0.00239928	1.76735	0.00360042	3.13444	0.00343	2.09278		0.0012	1.85793	0.0024	1.89006	0.0024	2.00837	0.00252	1.80753
0.0036	4.29512	0.0024	0.97739	0.0047	1.85369	0.0012	0.33649		0.0012	0.6812	0.00240163	1.7689	0.00360344	3.13763	0.00343	2.09597		0.0012	1.86057	0.0024	1.89265	0.0024	2.01127	0.00252	1.81015
0.00361	4.2999	0.0024	0.97898	0.00471	1.85583	0.0012	0.33704		0.0012	0.68181	0.00240364	1.77049	0.0036068	3.14077	0.00343	2.09911		0.0012	1.86211	0.0024	1.89584	0.0024	2.01358	0.00252	1.81222
0.00361	4.30409	0.00241	0.97948	0.00471	1.85793	0.0012	0.33754		0.0012	0.68296	0.00240599	1.77258	0.0036105	3.14341	0.00344	2.10225		0.0012	1.86425	0.00241	1.89898	0.00241	2.01588	0.00253	1.81429
0.00361	4.30832	0.00241	0.98003	0.00472	1.86057	0.0012	0.33754		0.0012	0.68356	0.002408	1.77418	0.00361352	3.1455	0.00344	2.10489		0.0012	1.8658	0.00241	1.90112	0.00241	2.01878	0.00253	1.8169
0.00362	4.31251	0.00241	0.98162	0.00472	1.86266	0.00121	0.33809		0.00121	0.68471	0.00241035	1.77577	0.00361687	3.14869	0.00344	2.10753		0.00121	1.86844	0.00241	1.90371	0.00241	2.02169	0.00253	1.81952
0.00362	4.31724	0.00241	0.98267	0.00472	1.86475	0.00121	0.33858		0.00121	0.68586	0.0024127	1.77737	0.00362023	3.15183	0.00345	2.11072		0.00121	1.87003	0.00241	1.90635	0.00241	2.02459	0.00253	1.82213
0.00362	4.32148	0.00242	0.98372	0.00473	1.86739	0.00121	0.33809		0.00121	0.68701	0.00241472	1.77891	0.00362359	3.15502	0.00345	2.11386		0.00121	1.87163	0.00242	1.90954	0.00242	2.02689	0.00254	1.8242
0.00363	4.32571	0.00242	0.98476	0.00473	1.87003	0.00121	0.33754		0.00121	0.68761	0.00241707	1.78105	0.00362694	3.15761	0.00345	2.11595		0.00121	1.87422	0.00242	1.91218	0.00242	2.02925	0.00254	1.82633
0.00363	4.33044	0.00242	0.98636	0.00474	1.87163	0.00121	0.33858		0.00121	0.68877	0.00241942	1.78314	0.0036303	3.16025	0.00346	2.11914		0.00121	1.87581	0.00242	1.91477	0.00242	2.03155	0.00254	1.8284
0.00363	4.33413	0.00242	0.9874	0.00474	1.87317	0.00121	0.33913		0.00121	0.68992	0.00242143	1.78524	0.00363366	3.16344	0.00346	2.12178		0.00121	1.8779	0.00242	1.91846	0.00242	2.03446	0.00254	1.83101
0.00364	4.33886	0.00242	0.98845	0.00475	1.87581	0.00121	0.33913		0.00121	0.69107	0.00242378	1.78628	0.00363702	3.16608	0.00346	2.12546		0.00121	1.8795	0.00242	1.9211	0.00242	2.03736	0.00255	1.83363
0.00364	4.34305	0.00243	0.9895	0.00475	1.8779	0.00121	0.33963		0.00121	0.69107	0.0024258	1.78788	0.00364037	3.16817	0.00347	2.12806		0.00121	1.88159	0.00243	1.92374	0.00243	2.03966	0.00255	1.8357
0.00364	4.34728	0.00243	0.99054	0.00476	1.88005	0.00121	0.33963		0.00121	0.69222	0.00242815	1.78997	0.00364373	3.17081	0.00347	2.13124		0.00121	1.88373	0.00243	1.92638	0.00243	2.04257	0.00255	1.83831
0.00365	4.35152	0.00243	0.99164	0.00476	1.88214	0.00122	0.33963		0.00122	0.69337	0.0024305	1.79206	0.00364675	3.17395	0.00347	2.13438		0.00122	1.88583	0.00243	1.92952	0.00243	2.04487	0.00255	1.84038
0.00365	4.3557	0.00243	0.99268	0.00476	1.88423	0.00122	0.34018		0.00122	0.69397	0.00243251	1.79366	0.00365044	3.17714	0.00348	2.13653		0.00122	1.88847	0.00243	1.93216	0.00243	2.04777	0.00256	1.843
0.00365	4.36044	0.00243	0.99373	0.00477	1.88637	0.00122	0.34073		0.00122	0.69452	0.00243486	1.79575	0.00365346	3.17923	0.00348	2.13966		0.00122	1.89006	0.00244	1.93535	0.00244	2.05008	0.00256	1.84507
0.00366	4.36517	0.00244	0.99478	0.00477	1.88847	0.00122	0.34073		0.00122	0.69573	0.00243687	1.79734	0.00365716	3.18132	0.00348	2.1428		0.00122	1.89215	0.00244	1.93794	0.00244	2.05298	0.00256	1.84768
0.00366	4.3694	0.00244	0.99637	0.00478	1.8916	0.00122	0.34073		0.00122	0.69688	0.00243922	1.79894	0.00366018	3.18396	0.00348	2.14599		0.00122	1.89425	0.00244	1.94113	0.00244	2.05528	0.00256	1.84975
0.00366	4.37309	0.00244	0.99687	0.00478	1.8932	0.00122	0.34122		0.00122	0.69742	0.00244157	1.80103	0.00366354	3.1866	0.00349	2.14913		0.00122	1.89584	0.00244	1.94427	0.00244	2.05819	0.00256	1.85237
0.00367	4.37837	0.00244	0.99846	0.00479	1.89529	0.00122	0.34122		0.00122	0.69858	0.00244359	1.80312	0.00366689	3.1887	0.00349	2.15177		0.00122	1.89793	0.00244	1.94691	0.00244	2.05994	0.00257	1.85395
0.00367	4.38256	0.00245	0.99951	0.00479	1.89743	0.00122	0.34122		0.00122	0.69918	0.00244594	1.80422	0.00367025	3.19079	0.00349	2.15441		0.00122	1.90002	0.00245	1.94955	0.00245	2.06339	0.00257	1.85705
0.00367	4.38624	0.00245	1.00006	0.0048	1.89953	0.00122	0.34177		0.00122	0.70033	0.00244829	1.80631	0.00367361	3.19343	0.0035	2.15755		0.00122	1.90217	0.00245	1.95219	0.00245	2.06515	0.00257	1.85863
0.00368	4.38993	0.00245	1.0016	0.0048	1.90112	0.00123	0.34177		0.00123	0.70208	0.0024503	1.80895	0.00367696	3.19502	0.0035	2.16074		0.00123	1.90371	0.00245	1.95533	0.00245	2.06805	0.00257	1.86125
0.00368	4.39416	0.00245	1.00265	0.0048	1.90321	0.00123	0.34177		0.00123	0.70263	0.00245265	1.81	0.00368032	3.19662	0.0035	2.16338		0.00123	1.90635	0.00245	1.95797	0.00245	2.07096	0.00258	1.86386
0.00368	4.3994	0.00246	1.00374	0.00481	1.90585	0.00123	0.34227		0.00123	0.70384	0.00245467	1.81159	0.00368368	3.19926	0.00351	2.16597		0.00123	1.90849	0.00246	1.96115	0.00246	2.07326	0.00258	1.86593
0.00369	4.40418	0.00246	1.00424	0.00481	1.90795	0.00123	0.34227		0.00123	0.70438	0.00245702	1.81368	0.00368704	3.20135	0.00351	2.16916		0.00123	1.91004	0.00246	1.96375	0.00246	2.07556	0.00258	1.868
0.00369	4.40787	0.00246	1.00584	0.00482	1.90954	0.00123	0.34282		0.00123	0.70554	0.00245937	1.81528	0.00369039	3.20294	0.00351	2.1723		0.00123	1.91218	0.00246	1.96639	0.00246	2.07786	0.00258	1.87007
0.00369	4.41205	0.00246	1.00743	0.00482	1.91218	0.00123	0.34332		0.00123	0.70669	0.00246172	1.81682	0.00369341	3.20399	0.00352	2.17494		0.00123	1.91373	0.00246	1.96903	0.00246	2.08022	0.00259	1.8722
0.0037	4.41678	0.00246	1.00848	0.00483	1.91477	0.00123	0.34332		0.00123	0.70729	0.00246373	1.81897	0.00369677	3.20608	0.00352	2.17758		0.00123	1.91587	0.00246	1.97167	0.00246	2.08312	0.00259	1.87481
0.0037	4.42047	0.00247	1.00898	0.00483	1.91637	0.00123	0.34386		0.00123	0.70789	0.00246608	1.82051	0.00370013	3.20768	0.00352	2.18072		0.00123	1.91741	0.00247	1.97535	0.00247	2.08542	0.00259	1.87688
0.0037	4.4252	0.00247	1.01057	0.00484	1.91901	0.00123	0.34332		0.00123	0.70844	0.00246809	1.82315	0.00370348	3.20922	0.00353	2.18336		0.00123	1.91955	0.00247	1.97799	0.00247	2.08773	0.00259	1.87895
0.00371	4.42999	0.00247	1.01162	0.00484	1.9211	0.00124	0.34386		0.00124	0.71019	0.00247044	1.8242	0.00370718	3.21082	0.00353	2.186		0.00124	1.92165	0.00247	1.98063	0.00247	2.09063	0.00259	1.88157
0.00371	4.43417	0.00247	1.01321	0.00484	1.92324	0.00124	0.34441		0.00124	0.71074	0.00247279	1.82579	0.0037102	3.21291	0.00353	2.18919		0.00124	1.92374	0.00247	1.98377	0.00247	2.09293	0.0026	1.88364
0.00371	4.4389	0.00247	1.0148	0.00485	1.92533	0.00124	0.34491		0.00124	0.71189	0.00247481	1.82788	0.00371389	3.21505	0.00354	2.19232		0.00124	1.92533	0.00248	1.98641	0.00248	2.09529	0.0026	1.88576
0.00372	4.44259	0.00248	1.01585	0.00485	1.92743	0.00124	0.34491		0.00124	0.7125	0.00247716	1.83003	0.00371691	3.2166	0.00354	2.19497		0.00124	1.92743	0.00248	1.9901	0.00248	2.09814	0.0026	1.88832
0.00372	4.44732	0.00248	1.01635	0.00486	1.92952	0.00124	0.34491		0.00124	0.71365	0.00247917	1.83157	0.00372027	3.21874	0.00354	2.19761		0.00124	1.93007	0.00248	1.99219	0.00248	2.10104	0.0026	1.89094
0.00372	4.45156	0.00248	1.0174	0.00486	1.93111	0.00124	0.34546		0.00124	0.71425	0.00248152	1.83371	0.00372363	3.22028	0.00355	2.20074		0.00124	1.93216	0.00248	1.99483	0.00248	2.1034	0.00261	1.89306
0.00373	4.45525	0.00248	1.01899	0.00487	1.93375	0.00124	0.34651		0.00124	0.7154	0.00248387	1.83581	0.00372698	3.22242	0.00355	2.20393		0.00124	1.93321	0.00248	1.99747	0.00248	2.1057	0.00261	1.89513
0.00373	4.45998	0.00249	1.02004	0.00487	1.93639	0.00124	0.34651		0.00124	0.71655	0.00248589	1.83685	0.00373034	3.22452	0.00355	2.20707		0.00124	1.93585	0.00249	2.00011	0.00249	2.10861	0.00261	1.89774
0.00373	4.46421	0.00249	1.02163	0.00488	1.93849	0.00124	0.347		0.00124	0.7177	0.00248824	1.83894	0.00373336	3.22611	0.00355	2.20971		0.00124	1.93794	0.00249	2.00325	0.00249	2.11091	0.00261	1.89982
0.00374	4.46895	0.00249	1.02268	0.00488	1.94058	0.00125	0.347		0.00125	0.71885	0.00249025	1.84054	0.00373706	3.2282	0.00356	2.21285		0.00125	1.94008	0.00249	2.00644	0.00249	2.11266	0.00262	1.90139
0.00374	4.47313	0.00249	1.02372	0.00488	1.94272	0.00125	0.34651		0.00125	0.71946	0.0024926	1.84263	0.00374041	3.23084	0.00356	2.21549		0.00125	1.94163	0.00249	2.00958	0.00249	2.11557	0.00262	1.90401
0.00374	4.47786	0.00249	1.02477	0.00489	1.94427	0.00125	0.347		0.00125	0.72	0.00249495	1.84477	0.00374377	3.23294	0.00356	2.21813		0.00125	1.94377	0.00249	2.01222	0.0025	2.11787	0.00262	1.90608
0.00375	4.4821	0.0025	1.02586	0.00489	1.94641	0.00125	0.347		0.00125	0.72121	0.00249697	1.84582	0.00374713	3.23503	0.00357	2.22127		0.00125	1.94531	0.0025	2.01536	0.0025	2.12077	0.00262	1.90869
0.00375	4.48633	0.0025	1.02691	0.0049	1.949	0.00125	0.34755		0.00125	0.72236	0.00249932	1.84791	0.00375015	3.23767	0.00357	2.22446		0.00125	1.94745	0.0025	2.018	0.0025	2.12368	0.00263	1.91131
0.00375	4.49052	0.0025	1.02796	0.0049	1.95164	0.00125	0.34755		0.00125	0.72351	0.00250133	1.85	0.0037535	3.23976	0.00357	2.2276		0.00125	1.94955	0.0025	2.02119	0.0025	2.12538	0.00263	1.91284
0.00376	4.49525	0.0025	1.02955	0.00491	1.95378	0.00125	0.3481		0.00125	0.72406	0.00250368	1.8516	0.00375686	3.2424	0.00358	2.23024		0.00125	1.95164	0.0025	2.02328	0.0025	2.12768	0.00263	1.91491
0.00376	4.49894	0.00251	1.0306	0.00491	1.95587	0.00125	0.3486		0.00125	0.72526	0.00250603	1.85319	0.00376022	3.24504	0.00358	2.23338		0.00125	1.95323	0.00251	2.02592	0.00251	2.13058	0.00263	1.91752
0.00376	4.50367	0.00251	1.03164	0.00492	1.95797	0.00125	0.3486		0.00125	0.72581	0.00250804	1.85529	0.00376358	3.24823	0.00358	2.23657		0.00125	1.95483	0.00251	2.02961	0.00251	2.13234	0.00263	1.9191
0.00377	4.50791	0.00251	1.03269	0.00492	1.96006	0.00126	0.3486		0.00126	0.72696	0.00251039	1.85633	0.00376693	3.25082	0.00359	2.23921		0.00126	1.95692	0.00251	2.03275	0.00251	2.13464	0.00264	1.92117
0.00377	4.51209	0.00251	1.03324	0.00492	1.9622	0.00126	0.34915		0.00126	0.72811	0.00251241	1.85897	0.00377029	3.25401	0.00359	2.24185		0.00126	1.95956	0.00251	2.03539	0.00251	2.13754	0.00264	1.92379
0.00377	4.51687	0.00252	1.03428	0.00493	1.96429	0.00126	0.34915		0.00126	0.72872	0.00251509	1.86106	0.00377365	3.25715	0.00359	2.24499		0.00126	1.96165	0.00252	2.03853	0.00252	2.14045	0.00264	1.9264
0.00378	4.52106	0.00252	1.03583	0.00493	1.96639	0.00126	0.34964		0.00126	0.72987	0.00251711	1.86211	0.003777	3.25979	0.0036	2.24812		0.00126	1.96325	0.00252	2.04117	0.00252	2.1422	0.00264	1.92798
0.00378	4.52475	0.00252	1.03693	0.00494	1.96853	0.00126	0.34964		0.00126	0.73102	0.00251912	1.86425	0.00378036	3.26243	0.0036	2.25131		0.00126	1.96534	0.00252	2.04436	0.00252	2.1439	0.00265	1.92951
0.00378	4.53003	0.00252	1.03797	0.00494	1.97167	0.00126	0.35019		0.00126	0.73217	0.00252147	1.8658	0.00378372	3.26507	0.0036	2.25445		0.00126	1.96693	0.00252	2.047	0.00252	2.1468	0.00265	1.93212
0.00379	4.53421	0.00252	1.03847	0.00495	1.97326	0.00126	0.35019		0.00126	0.73277	0.00252382	1.86794	0.00378708	3.26821	0.00361	2.25709		0.00126	1.96957	0.00252	2.04959	0.00252	2.14856	0.00265	1.9337
0.00379	4.53845	0.00253	1.04006	0.00495	1.97535	0.00126	0.35069		0.00126	0.73392	0.00252617	1.86948	0.0037901	3.2719	0.00361	2.25973		0.00126	1.97167	0.00253	2.05278	0.00253	2.15086	0.00265	1.93577
0.00379	4.54318	0.00253	1.04111	0.00496	1.97745	0.00126	0.35124		0.00126	0.73507	0.00252819	1.87163	0.00379345	3.27454	0.00361	2.26287		0.00126	1.97376	0.00253	2.05542	0.00253	2.15261	0.00266	1.93735
0.0038	4.54687	0.00253	1.0427	0.00496	1.98009	0.00127	0.35069		0.00127	0.73568	0.0025302	1.87317	0.00379715	3.27773	0.00361	2.26656		0.00127	1.97535	0.00253	2.05856	0.00253	2.15491	0.00266	1.93942
0.0038	4.5516	0.00253	1.0443	0.00496	1.98218	0.00127	0.35124		0.00127	0.73683	0.00253255	1.87477	0.00380017	3.28141	0.00362	2.2687		0.00127	1.97745	0.00253	2.0612	0.00253	2.15667	0.00266	1.941
0.0038	4.55583	0.00253	1.04534	0.00497	1.98432	0.00127	0.35179		0.00127	0.73743	0.0025349	1.87686	0.00380386	3.28455	0.00362	2.27184		0.00127	1.97904	0.00253	2.06433	0.00254	2.15842	0.00266	1.94258
0.00381	4.56002	0.00254	1.04584	0.00497	1.98641	0.00127	0.35228		0.00127	0.73798	0.00253725	1.87845	0.00380688	3.28769	0.00362	2.27503		0.00127	1.98168	0.00254	2.06697	0.00254	2.16012	0.00266	1.94411
0.00381	4.56425	0.00254	1.04689	0.00498	1.98851	0.00127	0.35228		0.00127	0.73913	0.00253926	1.88054	0.00381024	3.29088	0.00363	2.27817		0.00127	1.98377	0.00254	2.06962	0.00254	2.16133	0.00267	1.94519
0.00381	4.56899	0.00254	1.04848	0.00498	1.99065	0.00127	0.35283		0.00127	0.74028	0.00254161	1.88214	0.0038136	3.29402	0.00363	2.28081		0.00127	1.98537	0.00254	2.07226	0.00254	2.16302	0.00267	1.94672
0.00382	4.57322	0.00254	1.05008	0.00499	1.99274	0.00127	0.35283		0.00127	0.74149	0.00254363	1.88423	0.00381695	3.29721	0.00363	2.28345		0.00127	1.98746	0.00254	2.07539	0.00254	2.16418	0.00267	1.94776
0.00382	4.57741	0.00255	1.05058	0.00499	1.99538	0.00127	0.35228		0.00127	0.74203	0.00254598	1.88583	0.00382031	3.30034	0.00364	2.28659		0.00127	1.98955	0.00255	2.07804	0.00255	2.16538	0.00267	1.94884
0.00382	4.58214	0.00255	1.05112	0.005	1.99693	0.00127	0.35283		0.00127	0.74319	0.00254833	1.88742	0.00382367	3.30348	0.00364	2.28972		0.00127	1.9917	0.00255	2.08122	0.00255	2.16708	0.00268	1.95037
0.00383	4.58687	0.00255	1.05322	0.005	1.99957	0.00128	0.35333		0.00128	0.74379	0.00255034	1.88951	0.00382702	3.30667	0.00364	2.29237		0.00128	1.99324	0.00255	2.08436	0.00255	2.16883	0.00268	1.95195
0.00383	4.59111	0.00255	1.05426	0.005	2.00116	0.00128	0.35333		0.00128	0.74494	0.00255269	1.89111	0.00383038	3.30981	0.00365	2.29501		0.00128	1.99538	0.00255	2.087	0.00255	2.16944	0.00268	1.95249
0.00383	4.59479	0.00256	1.05481	0.00501	2.0038	0.00128	0.35333		0.00128	0.74609	0.00255471	1.8932	0.00383374	3.3135	0.00365	2.29765		0.00128	1.99747	0.00256	2.09014	0.00256	2.17059	0.00268	1.95353
0.00384	4.59953	0.00256	1.0569	0.00501	2.00589	0.00128	0.35388		0.00128	0.74669	0.00255706	1.89529	0.00383709	3.31669	0.00365	2.30078		0.00128	1.99907	0.00256	2.09333	0.00256	2.17114	0.00269	1.95402
0.00384	4.60426	0.00256	1.05795	0.00502	2.00853	0.00128	0.35438		0.00128	0.74784	0.00255941	1.89689	0.00384012	3.32037	0.00366	2.30447		0.00128	2.00171	0.00256	2.09647	0.00256	2.17289	0.00269	1.9556
0.00384	4.60795	0.00256	1.05905	0.00502	2.01013	0.00128	0.35493		0.00128	0.74899	0.00256142	1.89898	0.00384381	3.32301	0.00366	2.30711		0.00128	2.00325	0.00256	2.09911	0.00256	2.17404	0.00269	1.95664
0.00385	4.61218	0.00256	1.06009	0.00503	2.01222	0.00128	0.35493		0.00128	0.75015	0.00256377	1.90057	0.00384683	3.3267	0.00366	2.30975		0.00128	2.00535	0.00256	2.1012	0.00256	2.17579	0.00269	1.95821
0.00385	4.61691	0.00257	1.06164	0.00503	2.01431	0.00128	0.35493		0.00128	0.75075	0.00256578	1.90267	0.00385019	3.33039	0.00367	2.31344		0.00128	2.00694	0.00257	2.10439	0.00257	2.17755	0.0027	1.95979
0.00385	4.62115	0.00257	1.06323	0.00504	2.01641	0.00128	0.35493		0.00128	0.7519	0.00256813	1.90426	0.00385354	3.33352	0.00367	2.31663		0.00128	2.00958	0.00257	2.10753	0.00257	2.1781	0.0027	1.96029
0.00386	4.62533	0.00257	1.06378	0.00504	2.01855	0.00129	0.35547		0.00129	0.75305	0.00257048	1.90531	0.0038569	3.33666	0.00367	2.31922		0.00129	2.01167	0.00257	2.11072	0.00257	2.1787	0.0027	1.96083
0.00386	4.62957	0.00257	1.06532	0.00504	2.02119	0.00129	0.35597		0.00129	0.75365	0.0025725	1.9074	0.00386026	3.33985	0.00368	2.32186		0.00129	2.01382	0.00257	2.11386	0.00257	2.17985	0.0027	1.96186
0.00386	4.63375	0.00257	1.06587	0.00505	2.02328	0.00129	0.35597		0.00129	0.7542	0.00257485	1.90954	0.00386362	3.34299	0.00368	2.32555		0.00129	2.01591	0.00258	2.117	0.00258	2.181	0.0027	1.9629
0.00387	4.63849	0.00258	1.06692	0.00505	2.02537	0.00129	0.35597		0.00129	0.75535	0.00257686	1.91218	0.00386697	3.34618	0.00368	2.32819		0.00129	2.018	0.00258	2.11914	0.00258	2.18215	0.00271	1.96394
0.00387	4.64272	0.00258	1.06901	0.00506	2.02747	0.00129	0.35597		0.00129	0.7565	0.00257921	1.91323	0.00387033	3.34987	0.00368	2.33083		0.00129	2.0196	0.00258	2.12178	0.00258	2.18275	0.00271	1.96448
0.00387	4.64745	0.00258	1.06956	0.00506	2.02961	0.00129	0.35652		0.00129	0.75771	0.00258156	1.91532	0.00387369	3.353	0.00369	2.33397		0.00129	2.02169	0.00258	2.12546	0.00258	2.1833	0.00271	1.96497
0.00388	4.65169	0.00258	1.0706	0.00507	2.0317	0.00129	0.35652		0.00129	0.75826	0.00258358	1.91691	0.00387704	3.35669	0.00369	2.33661		0.00129	2.02378	0.00258	2.1286	0.00258	2.1833	0.00271	1.96497
0.00388	4.65538	0.00259	1.0722	0.00507	2.03379	0.00129	0.35652		0.00129	0.75941	0.00258593	1.91846	0.00388007	3.36038	0.00369	2.33875		0.00129	2.02537	0.00259	2.1307	0.00259	2.18275	0.00272	1.96448
0.00388	4.66011	0.00259	1.07374	0.00508	2.03643	0.00129	0.35702		0.00129	0.76056	0.00258794	1.9206	0.00388342	3.36352	0.0037	2.34189		0.00129	2.02697	0.00259	2.13388	0.00259	2.1804	0.00272	1.96236
0.00389	4.66429	0.00259	1.07534	0.00508	2.03853	0.0013	0.35702		0.0013	0.76116	0.00259063	1.92215	0.00388678	3.36616	0.0037	2.34503		0.0013	2.02906	0.00259	2.13702	0.00259	2.17634	0.00272	1.95871
0.00389	4.66853	0.00259	1.07589	0.00508	2.04067	0.0013	0.35806		0.0013	0.76231	0.00259264	1.92429	0.00389014	3.37039	0.0037	2.34767		0.0013	2.03115	0.00259	2.14021	0.00259	2.16998	0.00272	1.95299
0.00389	4.67271	0.00259	1.07693	0.00509	2.04276	0.0013	0.35806		0.0013	0.76291	0.00259466	1.92583	0.00389383	3.37353	0.00371	2.35085		0.0013	2.0333	0.0026	2.14335	0.0026	2.16248	0.00273	1.94623
0.0039	4.6775	0.0026	1.07853	0.00509	2.04436	0.0013	0.35861		0.0013	0.76407	0.00259701	1.92797	0.00389685	3.37672	0.00371	2.35454		0.0013	2.03484	0.0026	2.14599	0.0026	2.15437	0.00273	1.93893
0.0039	4.68168	0.0026	1.08007	0.0051	2.047	0.0013	0.35861		0.0013	0.76522	0.00259935	1.93007	0.00390021	3.37986	0.00371	2.35718		0.0013	2.03748	0.0026	2.14863	0.0026	2.1468	0.00273	1.93212
0.0039	4.68642	0.0026	1.08112	0.0051	2.04959	0.0013	0.35861		0.0013	0.76697	0.0026017	1.93216	0.00390356	3.38305	0.00372	2.35977		0.0013	2.03962	0.0026	2.15177	0.0026	2.13639	0.00273	1.92275
0.00391	4.6901	0.0026	1.08221	0.00511	2.05173	0.0013	0.35861		0.0013	0.76752	0.00260372	1.93321	0.00390692	3.38619	0.00372	2.36296		0.0013	2.04172	0.0026	2.15491	0.0026	2.12713	0.00273	1.91442
0.00391	4.69483	0.00261	1.08326	0.00511	2.05327	0.0013	0.35911		0.0013	0.76812	0.00260607	1.93535	0.00391028	3.38987	0.00372	2.3656		0.0013	2.04381	0.00261	2.15755	0.00261	2.12017	0.00274	1.90815
0.00391	4.69962	0.00261	1.0843	0.00512	2.05591	0.0013	0.35966		0.0013	0.76927	0.00260808	1.93744	0.00391364	3.39356	0.00373	2.36819		0.0013	2.0459	0.00261	2.16019	0.00261	2.11557	0.00274	1.90401
0.00392	4.7033	0.00261	1.0859	0.00512	2.05856	0.00131	0.35966		0.00131	0.77042	0.00261043	1.93903	0.00391699	3.39725	0.00373	2.37188		0.00131	2.04749	0.00261	2.16338	0.00261	2.11266	0.00274	1.90139
0.00392	4.70804	0.00261	1.08695	0.00512	2.0612	0.00131	0.36021		0.00131	0.77103	0.00261278	1.94058	0.00392035	3.40038	0.00373	2.37452		0.00131	2.04959	0.00261	2.16597	0.00261	2.1103	0.00274	1.89927
0.00392	4.71222	0.00261	1.08849	0.00513	2.06329	0.00131	0.36021		0.00131	0.77157	0.0026148	1.94272	0.00392371	3.40303	0.00374	2.37716		0.00131	2.05118	0.00262	2.16916	0.00262	2.10915	0.00275	1.89824
0.00393	4.71646	0.00262	1.08959	0.00513	2.06543	0.00131	0.36021		0.00131	0.77272	0.00261715	1.94427	0.00392706	3.40671	0.00374	2.38035		0.00131	2.05327	0.00262	2.1718	0.00262	2.10861	0.00275	1.89774
0.00393	4.72119	0.00262	1.09008	0.00514	2.06802	0.00131	0.3607		0.00131	0.77333	0.00261916	1.94586	0.00393042	3.4099	0.00374	2.38294		0.00131	2.05542	0.00262	2.17494	0.00262	2.10861	0.00275	1.89774
0.00393	4.72537	0.00262	1.09218	0.00514	2.06962	0.00131	0.36125		0.00131	0.77448	0.00262151	1.94795	0.00393378	3.41359	0.00375	2.38613		0.00131	2.05806	0.00262	2.17813	0.00262	2.10915	0.00275	1.89824
0.00394	4.72961	0.00262	1.09377	0.00515	2.07171	0.00131	0.36175		0.00131	0.77563	0.00262386	1.95009	0.00393713	3.41623	0.00375	2.38877		0.00131	2.0596	0.00262	2.18126	0.00262	2.10976	0.00276	1.89878
0.00394	4.73434	0.00263	1.09482	0.00515	2.07435	0.00131	0.36125		0.00131	0.77678	0.00262588	1.95164	0.00394016	3.41991	0.00375	2.39141		0.00131	2.0612	0.00263	2.18336	0.00263	2.1103	0.00276	1.89927
0.00394	4.73858	0.00263	1.09586	0.00516	2.07644	0.00131	0.36175		0.00131	0.77738	0.00262823	1.95378	0.00394385	3.4236	0.00375	2.39455		0.00131	2.06329	0.00263	2.18655	0.00263	2.11206	0.00276	1.90085
0.00395	4.74226	0.00263	1.09696	0.00516	2.07908	0.00132	0.36175		0.00132	0.77914	0.00263024	1.95533	0.00394687	3.42674	0.00376	2.39664		0.00132	2.06593	0.00263	2.18968	0.00263	2.11381	0.00276	1.90243
0.00395	4.747	0.00263	1.0985	0.00516	2.08172	0.00132	0.36175		0.00132	0.78029	0.00263259	1.95747	0.00395056	3.42938	0.00376	2.39928		0.00132	2.06752	0.00263	2.19232	0.00263	2.11557	0.00277	1.90401
0.00395	4.75118	0.00263	1.09955	0.00517	2.08332	0.00132	0.3623		0.00132	0.78084	0.00263494	1.95901	0.00395358	3.43252	0.00376	2.40247		0.00132	2.06912	0.00263	2.19546	0.00264	2.11726	0.00277	1.90554
0.00396	4.75597	0.00264	1.10065	0.00517	2.08596	0.00132	0.3623		0.00132	0.78144	0.00263695	1.96061	0.00395694	3.43675	0.00377	2.40506		0.00132	2.07171	0.00264	2.19865	0.00264	2.11962	0.00277	1.90766
0.00396	4.76015	0.00264	1.10219	0.00518	2.08805	0.00132	0.36334		0.00132	0.78259	0.0026393	1.9627	0.0039603	3.43989	0.00377	2.40825		0.00132	2.07385	0.00264	2.20129	0.00264	2.12192	0.00277	1.90973
0.00396	4.76438	0.00264	1.10324	0.00518	2.09069	0.00132	0.36334		0.00132	0.78374	0.00264132	1.96484	0.00396366	3.44358	0.00377	2.41089		0.00132	2.07594	0.00264	2.20443	0.00264	2.12483	0.00277	1.91234
0.00397	4.76857	0.00264	1.10433	0.00519	2.09278	0.00132	0.36334		0.00132	0.78489	0.00264367	1.96639	0.00396701	3.44622	0.00378	2.41353		0.00132	2.07754	0.00264	2.20762	0.00264	2.12713	0.00278	1.91442
0.00397	4.7728	0.00265	1.10588	0.00519	2.09487	0.00132	0.36389		0.00132	0.78549	0.00264602	1.96798	0.00397037	3.44991	0.00378	2.41612		0.00132	2.07963	0.00265	2.21021	0.00265	2.12943	0.00278	1.91649
0.00397	4.77754	0.00265	1.10747	0.0052	2.09752	0.00132	0.36439		0.00132	0.7861	0.00264803	1.97007	0.00397373	3.45305	0.00378	2.41876		0.00132	2.08172	0.00265	2.2134	0.00265	2.13234	0.00278	1.9191
0.00398	4.78177	0.00265	1.10852	0.0052	2.09966	0.00133	0.36389		0.00133	0.7878	0.00265038	1.97222	0.00397708	3.45569	0.00379	2.42195		0.00133	2.08381	0.00265	2.21654	0.00265	2.13524	0.00278	1.92172
0.00398	4.78596	0.00265	1.10956	0.0052	2.10225	0.00133	0.36439		0.00133	0.78895	0.0026524	1.97431	0.0039801	3.45887	0.00379	2.42509		0.00133	2.08596	0.00265	2.21973	0.00265	2.13754	0.00279	1.92379
0.00398	4.79019	0.00266	1.11116	0.00521	2.10439	0.00133	0.36439		0.00133	0.7901	0.00265475	1.97535	0.0039838	3.46201	0.00379	2.42773		0.00133	2.0875	0.00266	2.22182	0.00266	2.14045	0.00279	1.9264
0.00399	4.79438	0.00266	1.1122	0.00521	2.10703	0.00133	0.36439		0.00133	0.7907	0.0026571	1.97745	0.00398682	3.4652	0.0038	2.43037		0.00133	2.08964	0.00266	2.22446	0.00266	2.14335	0.00279	1.92902
0.00399	4.79861	0.00266	1.11325	0.00522	2.10912	0.00133	0.36494		0.00133	0.79185	0.00265911	1.97959	0.00399051	3.46834	0.0038	2.43301		0.00133	2.09174	0.00266	2.22815	0.00266	2.14626	0.00279	1.93163
0.00399	4.80334	0.00266	1.11485	0.00522	2.11122	0.00133	0.36494		0.00133	0.79245	0.00266146	1.98113	0.00399353	3.47148	0.0038	2.43615		0.00133	2.09383	0.00266	2.23128	0.00266	2.14916	0.0028	1.93424
0.004	4.80753	0.00266	1.11644	0.00523	2.11386	0.00133	0.36544		0.00133	0.7936	0.00266381	1.98328	0.00399689	3.47517	0.00381	2.43929		0.00133	2.09542	0.00266	2.23393	0.00266	2.15201	0.0028	1.93681
0.004	4.81176	0.00267	1.11749	0.00523	2.1165	0.00133	0.36599		0.00133	0.79476	0.00266582	1.98537	0.00400058	3.47835	0.00381	2.44193		0.00133	2.09752	0.00267	2.23706	0.00267	2.15491	0.0028	1.93942
0.004	4.816	0.00267	1.11853	0.00524	2.11914	0.00133	0.36599		0.00133	0.79591	0.00266817	1.98696	0.0040036	3.48149	0.00381	2.44457		0.00133	2.09966	0.00267	2.2397	0.00267	2.15842	0.0028	1.94258
0.00401	4.82018	0.00267	1.12013	0.00524	2.12123	0.00134	0.36599		0.00134	0.79651	0.00267019	1.98851	0.0040073	3.48468	0.00381	2.44721		0.00134	2.10175	0.00267	2.24289	0.00267	2.16187	0.0028	1.94569
0.00401	4.82492	0.00267	1.12117	0.00524	2.12332	0.00134	0.36599		0.00134	0.79821	0.00267254	1.99065	0.00401032	3.48837	0.00382	2.45035		0.00134	2.10334	0.00267	2.24603	0.00267	2.16478	0.00281	1.9483
0.00401	4.82915	0.00267	1.12222	0.00525	2.12596	0.00134	0.36648		0.00134	0.79881	0.00267489	1.99274	0.00401368	3.49101	0.00382	2.45299		0.00134	2.10593	0.00267	2.24867	0.00268	2.16768	0.00281	1.95091
0.00402	4.83334	0.00268	1.12381	0.00525	2.12806	0.00134	0.36648		0.00134	0.79941	0.00267724	1.99434	0.00401703	3.4947	0.00382	2.45618		0.00134	2.10808	0.00268	2.25131	0.00268	2.17114	0.00281	1.95402
0.00402	4.83812	0.00268	1.12536	0.00526	2.1307	0.00134	0.36703		0.00134	0.79996	0.00267925	1.99643	0.00402039	3.49838	0.00383	2.45932		0.00134	2.10962	0.00268	2.25445	0.00268	2.17464	0.00281	1.95718
0.00402	4.84285	0.00268	1.12645	0.00526	2.13334	0.00134	0.36758		0.00134	0.80171	0.00268127	1.99852	0.00402375	3.50207	0.00383	2.46091		0.00134	2.11176	0.00268	2.25814	0.00268	2.1781	0.00282	1.96029
0.00403	4.84704	0.00268	1.128	0.00527	2.13493	0.00134	0.36808		0.00134	0.80287	0.00268362	2.00011	0.0040271	3.50466	0.00383	2.46405		0.00134	2.11386	0.00268	2.26078	0.00268	2.181	0.00282	1.9629
0.00403	4.85073	0.00269	1.12855	0.00527	2.13702	0.00134	0.36808		0.00134	0.80287	0.00268597	2.00221	0.00403046	3.50785	0.00384	2.46669		0.00134	2.11595	0.00269	2.26397	0.00269	2.1839	0.00282	1.96551
0.00403	4.85496	0.00269	1.13064	0.00528	2.13966	0.00134	0.36863		0.00134	0.80402	0.00268832	2.0043	0.00403382	3.51099	0.00384	2.46988		0.00134	2.11809	0.00269	2.26711	0.00269	2.18681	0.00282	1.96813
0.00404	4.85969	0.00269	1.13168	0.00528	2.1423	0.00135	0.36808		0.00135	0.80577	0.00269033	2.00589	0.00403684	3.51467	0.00384	2.47247		0.00135	2.11964	0.00269	2.27024	0.00269	2.19026	0.00283	1.97124
0.00404	4.86388	0.00269	1.13328	0.00528	2.1444	0.00135	0.36808		0.00135	0.80692	0.00269268	2.00749	0.00404053	3.51786	0.00385	2.47511		0.00135	2.12178	0.00269	2.27289	0.00269	2.19317	0.00283	1.97385
0.00404	4.86866	0.00269	1.13433	0.00529	2.14704	0.00135	0.36912		0.00135	0.80752	0.00269469	2.00958	0.00404355	3.521	0.00385	2.4783		0.00135	2.12387	0.0027	2.27607	0.0027	2.19547	0.00283	1.97592
0.00405	4.87339	0.0027	1.13537	0.00529	2.14968	0.00135	0.36912		0.00135	0.80807	0.00269704	2.01167	0.00404691	3.52469	0.00385	2.48144		0.00135	2.12596	0.0027	2.27871	0.0027	2.19952	0.00283	1.97957
0.00405	4.87708	0.0027	1.13642	0.0053	2.15177	0.00135	0.36912		0.00135	0.80922	0.00269939	2.01327	0.00405027	3.52783	0.00386	2.48353		0.00135	2.12806	0.0027	2.28185	0.0027	2.20243	0.00284	1.98219
0.00405	4.88126	0.0027	1.13801	0.0053	2.15441	0.00135	0.36967		0.00135	0.80983	0.00270141	2.01536	0.00405362	3.53102	0.00386	2.48672		0.00135	2.1302	0.0027	2.28449	0.0027	2.20533	0.00284	1.9848
0.00406	4.8855	0.0027	1.13906	0.00531	2.1565	0.00135	0.37017		0.00135	0.81037	0.00270376	2.0175	0.00405698	3.5347	0.00386	2.48986		0.00135	2.13229	0.0027	2.28763	0.0027	2.20879	0.00284	1.98791
0.00406	4.88968	0.00271	1.1401	0.00531	2.15914	0.00135	0.37072		0.00135	0.81213	0.00270577	2.01905	0.00406034	3.53784	0.00387	2.49304		0.00135	2.13438	0.00271	2.29082	0.00271	2.21229	0.00284	1.99106
0.00406	4.89392	0.00271	1.1417	0.00532	2.16124	0.00135	0.37072		0.00135	0.81328	0.00270812	2.02064	0.0040637	3.54153	0.00387	2.49568		0.00135	2.13598	0.00271	2.29341	0.00271	2.2152	0.00284	1.99368
0.00407	4.89865	0.00271	1.14274	0.00532	2.16388	0.00136	0.37072		0.00136	0.81443	0.00271047	2.02328	0.00406705	3.54472	0.00387	2.49828		0.00136	2.13807	0.00271	2.2966	0.00271	2.21865	0.00285	1.99679
0.00407	4.90289	0.00271	1.14434	0.00532	2.16597	0.00136	0.37072		0.00136	0.81503	0.00271249	2.02488	0.00407041	3.54786	0.00388	2.50146		0.00136	2.14021	0.00271	2.29974	0.00271	2.22155	0.00285	1.9994
0.00407	4.90707	0.00271	1.14593	0.00533	2.16861	0.00136	0.37127		0.00136	0.81618	0.00271484	2.02642	0.00407377	3.55209	0.00388	2.50356		0.00136	2.1423	0.00272	2.30238	0.00272	2.22501	0.00285	2.00251
0.00408	4.91181	0.00272	1.14698	0.00533	2.17125	0.00136	0.37127		0.00136	0.81733	0.00271685	2.02801	0.00407679	3.55523	0.00388	2.5067		0.00136	2.1444	0.00272	2.30557	0.00272	2.22791	0.00285	2.00512
0.00408	4.91659	0.00272	1.14852	0.00534	2.17334	0.00136	0.37127		0.00136	0.81794	0.0027192	2.03066	0.00408048	3.55787	0.00388	2.50934		0.00136	2.14649	0.00272	2.30816	0.00272	2.23142	0.00286	2.00828
0.00408	4.92077	0.00272	1.14962	0.00534	2.17598	0.00136	0.37176		0.00136	0.81909	0.00272155	2.03225	0.0040835	3.56101	0.00389	2.51198		0.00136	2.14863	0.00272	2.31185	0.00272	2.23427	0.00286	2.01084
0.00409	4.92446	0.00272	1.15067	0.00535	2.17862	0.00136	0.37176		0.00136	0.82024	0.00272357	2.03379	0.00408686	3.56469	0.00389	2.51566		0.00136	2.15072	0.00272	2.31449	0.00272	2.23832	0.00286	2.01449
0.00409	4.92974	0.00273	1.15221	0.00535	2.18072	0.00136	0.37231		0.00136	0.82139	0.00272592	2.03539	0.00409055	3.56838	0.00389	2.5183		0.00136	2.15282	0.00273	2.31767	0.00273	2.24123	0.00286	2.01711
0.00409	4.93393	0.00273	1.15381	0.00536	2.18336	0.00136	0.37281		0.00136	0.82199	0.00272827	2.03748	0.00409357	3.57207	0.0039	2.52094		0.00136	2.15441	0.00273	2.32081	0.00273	2.24359	0.00287	2.01923
0.0041	4.93816	0.00273	1.15485	0.00536	2.186	0.00137	0.37281		0.00137	0.82254	0.00273028	2.04012	0.00409727	3.57575	0.0039	2.52408		0.00137	2.1565	0.00273	2.324	0.00273	2.24704	0.00287	2.02233
0.0041	4.94185	0.00273	1.15645	0.00536	2.18809	0.00137	0.37336		0.00137	0.82375	0.00273263	2.04172	0.00410029	3.57894	0.0039	2.52672		0.00137	2.1586	0.00273	2.32659	0.00273	2.25049	0.00287	2.02544
0.0041	4.94603	0.00273	1.15749	0.00537	2.19023	0.00137	0.37386		0.00137	0.8249	0.00273464	2.04331	0.00410364	3.58208	0.00391	2.52936		0.00137	2.16019	0.00273	2.32978	0.00274	2.254	0.00287	2.0286
0.00411	4.95082	0.00274	1.15909	0.00537	2.19287	0.00137	0.37336		0.00137	0.82605	0.00273699	2.0454	0.004107	3.58527	0.00391	2.5325		0.00137	2.16283	0.00274	2.33292	0.00274	2.2569	0.00287	2.03121
0.00411	4.95555	0.00274	1.16013	0.00538	2.19546	0.00137	0.37336		0.00137	0.8272	0.00273934	2.047	0.00411036	3.58896	0.00391	2.53569		0.00137	2.16492	0.00274	2.33611	0.00274	2.25981	0.00288	2.03383
0.00411	4.95973	0.00274	1.16118	0.00538	2.19865	0.00137	0.37386		0.00137	0.82835	0.00274136	2.04909	0.00411371	3.59264	0.00392	2.53883		0.00137	2.16652	0.00274	2.33925	0.00274	2.26266	0.00288	2.03639
0.00412	4.96397	0.00274	1.16223	0.00539	2.20074	0.00137	0.37441		0.00137	0.82895	0.00274371	2.05118	0.00411707	3.59578	0.00392	2.54147		0.00137	2.16861	0.00274	2.34244	0.00274	2.26671	0.00288	2.04004
0.00412	4.96815	0.00275	1.16437	0.00539	2.20284	0.00137	0.37495		0.00137	0.8295	0.00274572	2.05327	0.00412043	3.59947	0.00392	2.54411		0.00137	2.17075	0.00275	2.34503	0.00275	2.26962	0.00288	2.04266
0.00412	4.97294	0.00275	1.16541	0.0054	2.20603	0.00137	0.37441		0.00137	0.83065	0.00274807	2.05487	0.00412379	3.60316	0.00393	2.54675		0.00137	2.17284	0.00275	2.34767	0.00275	2.27252	0.00289	2.04527
0.00413	4.97712	0.00275	1.16696	0.0054	2.20812	0.00138	0.37495		0.00138	0.83186	0.00275042	2.05696	0.00412714	3.60684	0.00393	2.54989		0.00138	2.17494	0.00275	2.35135	0.00275	2.27603	0.00289	2.04843
0.00413	4.98136	0.00275	1.16805	0.0054	2.21021	0.00138	0.37495		0.00138	0.83301	0.00275277	2.05856	0.0041305	3.60998	0.00393	2.55308		0.00138	2.17703	0.00275	2.35454	0.00275	2.27888	0.00289	2.05099
0.00413	4.98554	0.00275	1.1691	0.00541	2.21285	0.00138	0.37545		0.00138	0.83416	0.00275479	2.06065	0.00413352	3.61317	0.00394	2.55572		0.00138	2.17917	0.00276	2.35718	0.00276	2.28124	0.00289	2.05311
0.00414	4.99027	0.00276	1.17015	0.00541	2.21604	0.00138	0.376		0.00138	0.83531	0.00275714	2.06279	0.00413688	3.61631	0.00394	2.55886		0.00138	2.18072	0.00276	2.35977	0.00276	2.28408	0.0029	2.05568
0.00414	4.99451	0.00276	1.17174	0.00542	2.21813	0.00138	0.376		0.00138	0.83646	0.00275915	2.06384	0.00414024	3.62	0.00394	2.562		0.00138	2.18286	0.00276	2.36346	0.00276	2.28759	0.0029	2.05883
0.00414	4.99874	0.00276	1.17329	0.00542	2.21973	0.00138	0.3765		0.00138	0.83761	0.0027615	2.06593	0.00414359	3.62368	0.00395	2.56464		0.00138	2.1855	0.00276	2.3661	0.00276	2.2905	0.0029	2.06145
0.00415	5.00293	0.00276	1.17543	0.00543	2.22341	0.00138	0.3765		0.00138	0.83821	0.00276385	2.06802	0.00414695	3.62737	0.00395	2.56728		0.00138	2.18704	0.00276	2.36929	0.00276	2.29395	0.0029	2.06455
0.00415	5.00766	0.00277	1.17647	0.00543	2.226	0.00138	0.3765		0.00138	0.83936	0.00276586	2.06962	0.00415031	3.63056	0.00395	2.57047		0.00138	2.18919	0.00277	2.37243	0.00277	2.29685	0.00291	2.06717
0.00415	5.0119	0.00277	1.17697	0.00544	2.22864	0.00138	0.37705		0.00138	0.83997	0.00276821	2.07171	0.00415366	3.6337	0.00395	2.5736		0.00138	2.19073	0.00277	2.37507	0.00277	2.30031	0.00291	2.07028
0.00416	5.01663	0.00277	1.17802	0.00544	2.23128	0.00139	0.37705		0.00139	0.84112	0.00277023	2.07385	0.00415702	3.63738	0.00396	2.57625		0.00139	2.19287	0.00277	2.37821	0.00277	2.30321	0.00291	2.07289
0.00416	5.02081	0.00277	1.17961	0.00544	2.23338	0.00139	0.37754		0.00139	0.84167	0.00277258	2.07539	0.00416038	3.64107	0.00396	2.57889		0.00139	2.19497	0.00277	2.3814	0.00277	2.30612	0.00291	2.0755
0.00416	5.02505	0.00277	1.18121	0.00545	2.23602	0.00139	0.37754		0.00139	0.84282	0.00277493	2.07699	0.00416373	3.64476	0.00396	2.58257		0.00139	2.19706	0.00277	2.38453	0.00278	2.30842	0.00291	2.07758
0.00417	5.02928	0.00278	1.18225	0.00545	2.23866	0.00139	0.37809		0.00139	0.84402	0.00277694	2.07908	0.00416709	3.6479	0.00397	2.58516		0.00139	2.19915	0.00278	2.38717	0.00278	2.31077	0.00292	2.0797
0.00417	5.03347	0.00278	1.1833	0.00546	2.24075	0.00139	0.37864		0.00139	0.84517	0.00277929	2.08068	0.00417045	3.65213	0.00397	2.5878		0.00139	2.20129	0.00278	2.39086	0.00278	2.31368	0.00292	2.08231
0.00417	5.0377	0.00278	1.18539	0.00546	2.24289	0.00139	0.37864		0.00139	0.84572	0.00278131	2.08277	0.00417347	3.65527	0.00397	2.59099		0.00139	2.20393	0.00278	2.39295	0.00278	2.31653	0.00292	2.08488
0.00418	5.04189	0.00278	1.18649	0.00547	2.24499	0.00139	0.37914		0.00139	0.84687	0.00278366	2.08491	0.00417683	3.65791	0.00398	2.59413		0.00139	2.20548	0.00278	2.39614	0.00278	2.31888	0.00292	2.087
0.00418	5.04662	0.00279	1.18803	0.00547	2.24867	0.00139	0.37914		0.00139	0.84748	0.00278601	2.08645	0.00418052	3.66214	0.00398	2.59622		0.00139	2.20762	0.00279	2.39928	0.00279	2.32119	0.00293	2.08907
0.00418	5.05086	0.00279	1.18908	0.00548	2.25131	0.00139	0.37914		0.00139	0.84863	0.00278802	2.0886	0.00418354	3.66528	0.00398	2.59941		0.00139	2.20971	0.00279	2.40247	0.00279	2.32409	0.00293	2.09168
0.00419	5.05454	0.00279	1.19067	0.00548	2.25395	0.0014	0.37969		0.0014	0.84978	0.00279037	2.09069	0.00418723	3.66847	0.00399	2.60205		0.0014	2.21131	0.00279	2.40506	0.00279	2.327	0.00293	2.0943
0.00419	5.05982	0.00279	1.19172	0.00548	2.25605	0.0014	0.37969		0.0014	0.85093	0.00279238	2.09228	0.00419026	3.67216	0.00399	2.60469		0.0014	2.2139	0.00279	2.40825	0.00279	2.3293	0.00293	2.09637
0.00419	5.06456	0.0028	1.19331	0.00549	2.25918	0.0014	0.37969		0.0014	0.85153	0.00279473	2.09438	0.00419361	3.67585	0.00399	2.60783		0.0014	2.21549	0.0028	2.41194	0.0028	2.3322	0.00294	2.09898
0.0042	5.06874	0.0028	1.19436	0.00549	2.26182	0.0014	0.38018		0.0014	0.85328	0.00279708	2.09647	0.00419697	3.67953	0.004	2.61047		0.0014	2.21758	0.0028	2.41458	0.0028	2.33511	0.00294	2.1016
0.0042	5.07243	0.0028	1.19645	0.0055	2.26397	0.0014	0.38073		0.0014	0.85444	0.0027991	2.09856	0.00420033	3.68267	0.004	2.61361		0.0014	2.21973	0.0028	2.41771	0.0028	2.33741	0.00294	2.10367
0.0042	5.07721	0.0028	1.19755	0.0055	2.26711	0.0014	0.38073		0.0014	0.85498	0.00280145	2.10016	0.00420368	3.68636	0.004	2.61625		0.0014	2.22182	0.0028	2.4209	0.0028	2.34086	0.00294	2.10677
0.00421	5.0814	0.0028	1.19909	0.00551	2.27024	0.0014	0.38123		0.0014	0.85559	0.00280346	2.10175	0.00420704	3.69004	0.00401	2.61944		0.0014	2.22446	0.0028	2.42349	0.0028	2.34377	0.00294	2.10939
0.00421	5.08613	0.00281	1.20069	0.00551	2.27184	0.0014	0.38123		0.0014	0.85674	0.00280581	2.10439	0.0042104	3.69323	0.00401	2.62203		0.0014	2.226	0.00281	2.42668	0.00281	2.34667	0.00295	2.112
0.00421	5.08982	0.00281	1.20173	0.00552	2.27448	0.0014	0.38123		0.0014	0.85734	0.00280816	2.10593	0.00421375	3.69742	0.00401	2.62522		0.0014	2.2276	0.00281	2.42982	0.00281	2.34957	0.00295	2.11462
0.00422	5.09455	0.00281	1.20278	0.00552	2.27712	0.00141	0.38178		0.00141	0.85849	0.00281018	2.10808	0.00421711	3.70061	0.00402	2.62786		0.00141	2.23024	0.00281	2.43301	0.00281	2.35248	0.00295	2.11723
0.00422	5.09878	0.00281	1.20437	0.00552	2.27976	0.00141	0.38233		0.00141	0.85964	0.00281253	2.10962	0.00422047	3.70429	0.00402	2.631		0.00141	2.23183	0.00281	2.4356	0.00281	2.35538	0.00295	2.11985
0.00422	5.10352	0.00281	1.20542	0.00553	2.2824	0.00141	0.38233		0.00141	0.86079	0.00281488	2.11176	0.00422349	3.70798	0.00402	2.63309		0.00141	2.23393	0.00281	2.43879	0.00282	2.35829	0.00296	2.12246
0.00423	5.1072	0.00282	1.20701	0.00553	2.28499	0.00141	0.38282		0.00141	0.86194	0.00281689	2.11386	0.00422718	3.71112	0.00402	2.63628		0.00141	2.23602	0.00282	2.44193	0.00282	2.36114	0.00296	2.12502
0.00423	5.11144	0.00282	1.20751	0.00554	2.28763	0.00141	0.38282		0.00141	0.86255	0.00281924	2.11545	0.0042302	3.71481	0.00403	2.63892		0.00141	2.23816	0.00282	2.44512	0.00282	2.36404	0.00296	2.12764
0.00423	5.11562	0.00282	1.20965	0.00554	2.28972	0.00141	0.38282		0.00141	0.86309	0.00282126	2.11754	0.00423356	3.71849	0.00403	2.64156		0.00141	2.24025	0.00282	2.44826	0.00282	2.36755	0.00296	2.1308
0.00424	5.12036	0.00282	1.2112	0.00555	2.29237	0.00141	0.38337		0.00141	0.8643	0.0028236	2.11914	0.00423725	3.72163	0.00403	2.6447		0.00141	2.24234	0.00282	2.45194	0.00282	2.36985	0.00297	2.13287
0.00424	5.12459	0.00283	1.21279	0.00555	2.29501	0.00141	0.38387		0.00141	0.866	0.00282596	2.12123	0.00424028	3.72532	0.00404	2.64734		0.00141	2.24444	0.00283	2.45458	0.00283	2.37276	0.00297	2.13548
0.00424	5.12932	0.00283	1.21384	0.00556	2.29765	0.00141	0.38387		0.00141	0.86715	0.00282797	2.12282	0.00424397	3.729	0.00404	2.65048		0.00141	2.24658	0.00283	2.45722	0.00283	2.37621	0.00297	2.13859
0.00425	5.13356	0.00283	1.21489	0.00556	2.29974	0.00142	0.38387		0.00142	0.8683	0.00283032	2.12492	0.00424699	3.73219	0.00404	2.65312		0.00142	2.24867	0.00283	2.45986	0.00283	2.37972	0.00297	2.14174
0.00425	5.13774	0.00283	1.21648	0.00556	2.30293	0.00142	0.38387		0.00142	0.86951	0.00283267	2.12701	0.00425035	3.73588	0.00405	2.65576		0.00142	2.25076	0.00283	2.463	0.00283	2.38257	0.00298	2.14431
0.00425	5.14198	0.00283	1.21753	0.00557	2.30557	0.00142	0.38442		0.00142	0.87005	0.00283468	2.1286	0.0042537	3.73957	0.00405	2.65945		0.00142	2.25291	0.00284	2.46669	0.00284	2.38607	0.00298	2.14747
0.00426	5.14671	0.00284	1.21912	0.00557	2.30766	0.00142	0.38387		0.00142	0.87066	0.00283703	2.1307	0.00425706	3.74325	0.00405	2.66209		0.00142	2.25445	0.00284	2.46933	0.00284	2.38898	0.00298	2.15008
0.00426	5.1509	0.00284	1.22071	0.00558	2.30975	0.00142	0.38442		0.00142	0.87181	0.00283938	2.13229	0.00426042	3.74639	0.00406	2.66418		0.00142	2.25659	0.00284	2.47302	0.00284	2.39243	0.00298	2.15319
0.00426	5.15563	0.00284	1.22226	0.00558	2.31294	0.00142	0.38492		0.00142	0.87296	0.0028414	2.13438	0.00426377	3.75008	0.00406	2.66732		0.00142	2.25918	0.00284	2.47566	0.00284	2.39534	0.00298	2.1558
0.00427	5.15986	0.00284	1.22385	0.00559	2.31553	0.00142	0.38601		0.00142	0.87356	0.00284375	2.13598	0.00426713	3.75431	0.00406	2.66996		0.00142	2.26078	0.00284	2.4788	0.00284	2.39824	0.00299	2.15842
0.00427	5.16355	0.00285	1.2249	0.00559	2.31817	0.00142	0.38547		0.00142	0.87471	0.0028461	2.13807	0.00427049	3.75745	0.00407	2.6726		0.00142	2.26287	0.00285	2.48198	0.00285	2.40169	0.00299	2.16152
0.00427	5.16779	0.00285	1.22595	0.0056	2.32031	0.00142	0.38601		0.00142	0.87526	0.00284811	2.13966	0.00427351	3.76009	0.00407	2.67579		0.00142	2.26501	0.00285	2.48512	0.00285	2.4052	0.00299	2.16468
0.00428	5.17252	0.00285	1.22754	0.0056	2.32345	0.00143	0.38651		0.00143	0.87641	0.00285046	2.14176	0.0042772	3.76433	0.00407	2.67838		0.00143	2.26711	0.00285	2.48831	0.00285	2.4081	0.00299	2.16729
0.00428	5.1767	0.00285	1.22963	0.0056	2.32555	0.00143	0.38651		0.00143	0.87762	0.00285248	2.1439	0.00428022	3.76801	0.00408	2.68102		0.00143	2.2692	0.00285	2.4909	0.00285	2.41156	0.003	2.1704
0.00428	5.18094	0.00285	1.23068	0.00561	2.32819	0.00143	0.38651		0.00143	0.87877	0.00285483	2.14599	0.00428358	3.7717	0.00408	2.68421		0.00143	2.27134	0.00285	2.49354	0.00286	2.41386	0.003	2.17247
0.00429	5.18512	0.00286	1.23227	0.00561	2.33028	0.00143	0.38756		0.00143	0.87992	0.00285684	2.14754	0.00428694	3.77539	0.00408	2.68685		0.00143	2.27343	0.00286	2.49673	0.00286	2.41676	0.003	2.17509
0.00429	5.18936	0.00286	1.23332	0.00562	2.33347	0.00143	0.38756		0.00143	0.88107	0.00285919	2.14913	0.0042903	3.77907	0.00408	2.68944		0.00143	2.27553	0.00286	2.49987	0.00286	2.42027	0.003	2.17824
0.00429	5.19359	0.00286	1.23437	0.00562	2.33556	0.00143	0.38756		0.00143	0.88167	0.00286154	2.15122	0.00429365	3.78167	0.00409	2.69263		0.00143	2.27762	0.00286	2.50301	0.00286	2.42372	0.00301	2.18135
0.0043	5.19833	0.00286	1.23596	0.00563	2.33925	0.00143	0.38756		0.00143	0.88282	0.00286355	2.15336	0.00429701	3.78535	0.00409	2.69527		0.00143	2.27921	0.00286	2.5067	0.00286	2.42718	0.00301	2.18446
0.0043	5.20201	0.00287	1.23701	0.00563	2.34134	0.00143	0.38756		0.00143	0.88397	0.0028659	2.15491	0.00430037	3.78904	0.00409	2.69736		0.00143	2.2813	0.00287	2.50988	0.00287	2.43068	0.00301	2.18761
0.0043	5.2062	0.00287	1.2386	0.00564	2.34398	0.00143	0.38756		0.00143	0.88513	0.00286792	2.15705	0.00430372	3.79273	0.0041	2.7005		0.00143	2.28345	0.00287	2.51252	0.00287	2.43359	0.00301	2.19023
0.00431	5.21093	0.00287	1.24019	0.00564	2.34662	0.00144	0.38811		0.00144	0.88573	0.00287027	2.15914	0.00430708	3.79641	0.0041	2.70369		0.00144	2.28554	0.00287	2.51566	0.00287	2.43704	0.00301	2.19334
0.00431	5.21517	0.00287	1.24124	0.00564	2.34926	0.00144	0.3886		0.00144	0.88743	0.00287262	2.16019	0.00431044	3.8001	0.0041	2.70633		0.00144	2.28763	0.00287	2.5183	0.00287	2.44049	0.00302	2.19644
0.00431	5.2199	0.00287	1.24284	0.00565	2.3524	0.00144	0.3886		0.00144	0.88803	0.00287463	2.16283	0.00431346	3.80379	0.00411	2.70897		0.00144	2.29027	0.00287	2.52144	0.00288	2.444	0.00302	2.1996
0.00432	5.22413	0.00288	1.24438	0.00565	2.35454	0.00144	0.38915		0.00144	0.88858	0.00287698	2.16442	0.00431715	3.80747	0.00411	2.71211		0.00144	2.29187	0.00288	2.52408	0.00288	2.44745	0.00302	2.20271
0.00432	5.22887	0.00288	1.24597	0.00566	2.35663	0.00144	0.3897		0.00144	0.88978	0.002879	2.16652	0.00432017	3.81116	0.00411	2.71475		0.00144	2.29451	0.00288	2.52777	0.00288	2.44981	0.00302	2.20483
0.00432	5.23305	0.00288	1.24702	0.00566	2.35977	0.00144	0.3897		0.00144	0.89093	0.00288135	2.16861	0.00432353	3.81485	0.00412	2.71739		0.00144	2.2966	0.00288	2.53096	0.00288	2.45326	0.00303	2.20794
0.00433	5.23729	0.00288	1.24807	0.00567	2.36241	0.00144	0.3902		0.00144	0.89209	0.0028837	2.17075	0.00432722	3.81853	0.00412	2.72053		0.00144	2.29819	0.00288	2.5341	0.00288	2.45671	0.00303	2.21104
0.00433	5.24147	0.00289	1.25021	0.00567	2.36505	0.00144	0.3902		0.00144	0.89263	0.00288571	2.1723	0.00433024	3.82172	0.00412	2.72367		0.00144	2.29974	0.00289	2.53674	0.00289	2.45962	0.00303	2.21366
0.00433	5.24571	0.00289	1.25126	0.00568	2.36715	0.00144	0.39075		0.00144	0.89384	0.00288806	2.17389	0.00433394	3.82541	0.00413	2.72581		0.00144	2.30188	0.00289	2.53988	0.00289	2.46313	0.00303	2.21681
0.00434	5.25044	0.00289	1.2528	0.00568	2.37083	0.00145	0.39075		0.00145	0.89439	0.00289041	2.17598	0.00433696	3.82909	0.00413	2.72845		0.00145	2.30397	0.00289	2.54306	0.00289	2.46658	0.00304	2.21992
0.00434	5.25467	0.00289	1.25439	0.00568	2.37298	0.00145	0.39075		0.00145	0.89554	0.00289242	2.17862	0.00434032	3.83223	0.00413	2.73104		0.00145	2.30661	0.00289	2.5462	0.00289	2.46948	0.00304	2.22254
0.00434	5.25886	0.00289	1.25599	0.00569	2.37557	0.00145	0.39124		0.00145	0.89669	0.00289477	2.18022	0.00434367	3.83592	0.00414	2.73368		0.00145	2.30871	0.0029	2.54989	0.0029	2.47294	0.00304	2.22564
0.00435	5.26309	0.0029	1.25703	0.00569	2.37821	0.00145	0.39124		0.00145	0.89789	0.00289679	2.18231	0.00434703	3.83961	0.00414	2.73687		0.00145	2.3103	0.0029	2.55253	0.0029	2.47644	0.00304	2.2288
0.00435	5.26728	0.0029	1.25863	0.0057	2.38085	0.00145	0.39124		0.00145	0.89905	0.00289914	2.1839	0.00435039	3.84329	0.00414	2.74001		0.00145	2.31239	0.0029	2.55622	0.0029	2.47935	0.00305	2.23141
0.00435	5.27151	0.0029	1.25967	0.0057	2.38349	0.00145	0.39179		0.00145	0.89959	0.00290149	2.186	0.00435374	3.84648	0.00414	2.74265		0.00145	2.31503	0.0029	2.55886	0.0029	2.4828	0.00305	2.23452
0.00436	5.27575	0.0029	1.26072	0.00571	2.38613	0.00145	0.39229		0.00145	0.90074	0.0029035	2.18809	0.0043571	3.85067	0.00415	2.74529		0.00145	2.31713	0.0029	2.5615	0.0029	2.48571	0.00305	2.23714
0.00436	5.28048	0.00291	1.26232	0.00571	2.38822	0.00145	0.39179		0.00145	0.9025	0.00290585	2.18968	0.00436046	3.85386	0.00415	2.74793		0.00145	2.31872	0.00291	2.56464	0.00291	2.48916	0.00305	2.24024
0.00436	5.28521	0.00291	1.26386	0.00572	2.39086	0.00145	0.39284		0.00145	0.9031	0.0029082	2.19128	0.00436381	3.85754	0.00415	2.75057		0.00145	2.32031	0.00291	2.56832	0.00291	2.49267	0.00305	2.2434
0.00437	5.2894	0.00291	1.26496	0.00572	2.394	0.00146	0.39339		0.00146	0.90365	0.00291022	2.19337	0.00436717	3.86068	0.00416	2.75371		0.00146	2.32291	0.00291	2.57151	0.00291	2.49612	0.00306	2.24651
0.00437	5.29309	0.00291	1.2665	0.00572	2.39614	0.00146	0.39339		0.00146	0.9048	0.00291257	2.19546	0.00437019	3.86487	0.00416	2.7558		0.00146	2.32505	0.00291	2.57465	0.00291	2.49902	0.00306	2.24912
0.00437	5.29732	0.00291	1.26809	0.00573	2.39823	0.00146	0.39339		0.00146	0.9054	0.00291492	2.19706	0.00437355	3.86805	0.00416	2.75844		0.00146	2.32659	0.00291	2.57779	0.00292	2.50253	0.00306	2.25228
0.00438	5.30205	0.00292	1.26914	0.00573	2.40137	0.00146	0.39389		0.00146	0.90655	0.00291693	2.1997	0.00437691	3.87174	0.00417	2.76108		0.00146	2.32873	0.00292	2.58098	0.00292	2.50538	0.00306	2.25484
0.00438	5.30629	0.00292	1.27074	0.00574	2.40401	0.00146	0.39389		0.00146	0.9077	0.00291928	2.20129	0.00438026	3.87543	0.00417	2.76422		0.00146	2.33138	0.00292	2.58362	0.00292	2.50889	0.00307	2.258
0.00438	5.31047	0.00292	1.27233	0.00574	2.40665	0.00146	0.39443		0.00146	0.90946	0.00292129	2.20338	0.00438362	3.87911	0.00417	2.76686		0.00146	2.33347	0.00292	2.58676	0.00292	2.51234	0.00307	2.26111
0.00439	5.31521	0.00292	1.27387	0.00575	2.40875	0.00146	0.39493		0.00146	0.91006	0.00292364	2.20548	0.00438698	3.88225	0.00418	2.7695		0.00146	2.33506	0.00292	2.58995	0.00292	2.51585	0.00307	2.26426
0.00439	5.31944	0.00293	1.27547	0.00575	2.41139	0.00146	0.39493		0.00146	0.91061	0.00292599	2.20707	0.00439034	3.88594	0.00418	2.77214		0.00146	2.33715	0.00293	2.59308	0.00293	2.5193	0.00307	2.26737
0.00439	5.32313	0.00293	1.27651	0.00576	2.41403	0.00146	0.39493		0.00146	0.91176	0.00292801	2.20867	0.00439369	3.88963	0.00418	2.77478		0.00146	2.33979	0.00293	2.59622	0.00293	2.52275	0.00308	2.27048
0.0044	5.32731	0.00293	1.27811	0.00576	2.41667	0.00147	0.39548		0.00147	0.91291	0.00293036	2.21076	0.00439705	3.89331	0.00419	2.77742		0.00147	2.34134	0.00293	2.59991	0.00293	2.52681	0.00308	2.27413
0.0044	5.3321	0.00293	1.2797	0.00576	2.41931	0.00147	0.39598		0.00147	0.91412	0.00293271	2.21235	0.00440041	3.897	0.00419	2.78006		0.00147	2.34348	0.00293	2.60255	0.00293	2.52971	0.00308	2.27674
0.0044	5.33683	0.00293	1.28125	0.00577	2.42245	0.00147	0.39598		0.00147	0.91466	0.00293472	2.21499	0.00440376	3.90069	0.00419	2.7832		0.00147	2.34557	0.00294	2.60519	0.00294	2.53262	0.00308	2.27936
0.00441	5.34101	0.00294	1.28284	0.00577	2.42459	0.00147	0.39598		0.00147	0.91642	0.00293707	2.21654	0.00440712	3.90388	0.0042	2.78584		0.00147	2.34767	0.00294	2.60888	0.00294	2.53612	0.00308	2.28251
0.00441	5.3447	0.00294	1.28389	0.00578	2.42718	0.00147	0.39653		0.00147	0.91697	0.00293909	2.21813	0.00441014	3.90806	0.0042	2.78848		0.00147	2.34981	0.00294	2.61207	0.00294	2.53897	0.00309	2.28508
0.00441	5.34894	0.00294	1.28493	0.00578	2.42982	0.00147	0.39707		0.00147	0.91817	0.00294144	2.22022	0.0044135	3.91175	0.0042	2.79107		0.00147	2.35135	0.00294	2.61521	0.00294	2.54248	0.00309	2.28823
0.00442	5.35312	0.00294	1.28653	0.00579	2.43246	0.00147	0.39707		0.00147	0.91872	0.00294379	2.22182	0.00441686	3.91543	0.00421	2.79426		0.00147	2.35399	0.00294	2.61834	0.00294	2.54593	0.00309	2.29134
0.00442	5.3579	0.00295	1.28757	0.00579	2.4351	0.00147	0.39757		0.00147	0.91987	0.0029458	2.22341	0.00442021	3.91862	0.00421	2.7969		0.00147	2.35609	0.00295	2.62203	0.00295	2.54944	0.00309	2.2945
0.00442	5.36209	0.00295	1.28917	0.0058	2.43719	0.00147	0.39757		0.00147	0.92162	0.00294815	2.226	0.00442391	3.92281	0.00421	2.79954		0.00147	2.35823	0.00295	2.62467	0.00295	2.55289	0.0031	2.2976
0.00443	5.36632	0.00295	1.29126	0.0058	2.44038	0.00148	0.39812		0.00148	0.92223	0.00295017	2.2276	0.00442693	3.92649	0.00421	2.80268		0.00148	2.35977	0.00295	2.62836	0.00295	2.5564	0.0031	2.30076
0.00443	5.37106	0.00295	1.29181	0.0058	2.44248	0.00148	0.39812		0.00148	0.92278	0.00295252	2.22969	0.00443028	3.93018	0.00422	2.80477		0.00148	2.36192	0.00295	2.631	0.00295	2.55985	0.0031	2.30387
0.00443	5.37524	0.00295	1.29335	0.00581	2.44512	0.00148	0.39812		0.00148	0.92393	0.00295453	2.23128	0.00443364	3.93337	0.00422	2.80796		0.00148	2.36451	0.00295	2.63419	0.00296	2.56276	0.0031	2.30648
0.00444	5.37948	0.00296	1.2944	0.00581	2.44826	0.00148	0.39812		0.00148	0.92508	0.00295688	2.23338	0.004437	3.93706	0.00422	2.8106		0.00148	2.36665	0.00296	2.63678	0.00296	2.56621	0.00311	2.30959
0.00444	5.38421	0.00296	1.29654	0.00582	2.4509	0.00148	0.39917		0.00148	0.92568	0.00295923	2.23602	0.00444035	3.94074	0.00423	2.8127		0.00148	2.36874	0.00296	2.63997	0.00296	2.56912	0.00311	2.3122
0.00444	5.38844	0.00296	1.29759	0.00582	2.45299	0.00148	0.39917		0.00148	0.92683	0.00296124	2.23816	0.00444371	3.94443	0.00423	2.81534		0.00148	2.37034	0.00296	2.64365	0.00296	2.57317	0.00311	2.31585
0.00445	5.39263	0.00296	1.29918	0.00583	2.45563	0.00148	0.39917		0.00148	0.92798	0.00296359	2.23921	0.00444707	3.94812	0.00423	2.81848		0.00148	2.37243	0.00296	2.64679	0.00296	2.57608	0.00311	2.31847
0.00445	5.39736	0.00297	1.30023	0.00583	2.45827	0.00148	0.40021		0.00148	0.92913	0.00296594	2.2413	0.00445043	3.95126	0.00424	2.82112		0.00148	2.37452	0.00297	2.64998	0.00297	2.57898	0.00312	2.32108
0.00445	5.4016	0.00297	1.30177	0.00584	2.46141	0.00148	0.39966		0.00148	0.93034	0.00296796	2.24339	0.00445378	3.95494	0.00424	2.82376		0.00148	2.37666	0.00297	2.65312	0.00297	2.58189	0.00312	2.3237
0.00446	5.40528	0.00297	1.30392	0.00584	2.46405	0.00149	0.39966		0.00149	0.93089	0.00297031	2.24499	0.00445714	3.95863	0.00424	2.8264		0.00149	2.37875	0.00297	2.65626	0.00297	2.58594	0.00312	2.32735
0.00446	5.41002	0.00297	1.30496	0.00584	2.46669	0.00149	0.40021		0.00149	0.93204	0.00297232	2.24763	0.00446016	3.96232	0.00425	2.82954		0.00149	2.38085	0.00297	2.65945	0.00297	2.58939	0.00312	2.33045
0.00446	5.4153	0.00298	1.30656	0.00585	2.46933	0.00149	0.40076		0.00149	0.93379	0.00297467	2.24922	0.00446385	3.96546	0.00425	2.83218		0.00149	2.38294	0.00298	2.66209	0.00298	2.5929	0.00312	2.33361
0.00447	5.41898	0.00298	1.3076	0.00585	2.47197	0.00149	0.40076		0.00149	0.93439	0.00297702	2.25076	0.00446688	3.96969	0.00425	2.83427		0.00149	2.38508	0.00298	2.66577	0.00298	2.59635	0.00313	2.33672
0.00447	5.42317	0.00298	1.30915	0.00586	2.47461	0.00149	0.40076		0.00149	0.93494	0.00297904	2.25291	0.00447023	3.97283	0.00426	2.83691		0.00149	2.38822	0.00298	2.66891	0.00298	2.59865	0.00313	2.33879
0.00447	5.4274	0.00298	1.31074	0.00586	2.47725	0.00149	0.40126		0.00149	0.93609	0.00298139	2.255	0.00447393	3.97652	0.00426	2.83955		0.00149	2.38982	0.00298	2.6726	0.00298	2.60216	0.00313	2.34195
0.00448	5.43159	0.00298	1.31234	0.00587	2.47984	0.00149	0.40181		0.00149	0.93785	0.00298374	2.25659	0.00447695	3.9802	0.00426	2.84219		0.00149	2.39191	0.00298	2.67524	0.00298	2.60622	0.00313	2.3456
0.00448	5.43632	0.00299	1.31283	0.00587	2.48248	0.00149	0.40181		0.00149	0.93845	0.00298575	2.25869	0.0044803	3.98389	0.00427	2.84533		0.00149	2.3935	0.00299	2.67838	0.00299	2.60907	0.00314	2.34816
0.00448	5.44056	0.00299	1.31443	0.00588	2.48512	0.00149	0.4023		0.00149	0.939	0.0029881	2.26028	0.00448366	3.98758	0.00427	2.84747		0.00149	2.39559	0.00299	2.68261	0.00299	2.61197	0.00314	2.35077
0.00449	5.44529	0.00299	1.31652	0.00588	2.48776	0.0015	0.40285		0.0015	0.94015	0.00299011	2.26237	0.00448702	3.99181	0.00427	2.85006		0.0015	2.39769	0.00299	2.68471	0.00299	2.61603	0.00314	2.35442
0.00449	5.44952	0.00299	1.31811	0.00588	2.4909	0.0015	0.40285		0.0015	0.9419	0.00299246	2.26397	0.00449037	3.9955	0.00427	2.8527		0.0015	2.39983	0.00299	2.68839	0.00299	2.61893	0.00314	2.35704
0.00449	5.45426	0.00299	1.31971	0.00589	2.49304	0.0015	0.40335		0.0015	0.9425	0.00299481	2.26606	0.00449373	3.99864	0.00428	2.85589		0.0015	2.40192	0.00299	2.69158	0.003	2.62184	0.00315	2.35965
0.0045	5.45844	0.003	1.3213	0.00589	2.49618	0.0015	0.4039		0.0015	0.94366	0.00299716	2.26765	0.00449709	4.00232	0.00428	2.85853		0.0015	2.40401	0.003	2.69527	0.003	2.62589	0.00315	2.3633
0.0045	5.46268	0.003	1.32235	0.0059	2.49937	0.0015	0.40335		0.0015	0.94481	0.00299918	2.26975	0.00450045	4.00601	0.00428	2.86112		0.0015	2.40616	0.003	2.69791	0.003	2.6288	0.00315	2.36592
0.0045	5.46691	0.003	1.3234	0.0059	2.50196	0.0015	0.40335		0.0015	0.94535	0.00300153	2.27239	0.00450347	4.0092	0.00429	2.86376		0.0015	2.40825	0.003	2.70105	0.003	2.63225	0.00315	2.36902
0.00451	5.4711	0.003	1.32499	0.00591	2.5046	0.0015	0.4039		0.0015	0.94596	0.00300354	2.27393	0.00450682	4.01288	0.00429	2.86585		0.0015	2.40984	0.003	2.70369	0.003	2.63576	0.00315	2.37218
0.00451	5.47583	0.00301	1.32653	0.00591	2.50724	0.0015	0.40445		0.0015	0.94826	0.00300589	2.27553	0.00451018	4.01657	0.00429	2.8685		0.0015	2.41194	0.00301	2.70737	0.00301	2.63866	0.00316	2.3748
0.00451	5.48006	0.00301	1.32813	0.00592	2.50988	0.0015	0.40495		0.0015	0.94826	0.00300824	2.27762	0.00451387	4.01971	0.0043	2.87168		0.0015	2.41403	0.00301	2.71106	0.00301	2.64211	0.00316	2.3779
0.00452	5.48425	0.00301	1.32918	0.00592	2.51252	0.00151	0.40495		0.00151	0.94886	0.00301026	2.27921	0.0045169	4.02394	0.0043	2.87378		0.00151	2.41722	0.00301	2.7142	0.00301	2.64502	0.00316	2.38052
0.00452	5.48848	0.00301	1.33022	0.00592	2.51516	0.00151	0.40549		0.00151	0.95056	0.00301261	2.28185	0.00452059	4.02708	0.0043	2.87692		0.00151	2.41876	0.00301	2.71684	0.00301	2.64792	0.00316	2.38313
0.00452	5.49217	0.00301	1.33182	0.00593	2.5183	0.00151	0.40549		0.00151	0.95177	0.00301462	2.28395	0.00452361	4.03132	0.00431	2.87956		0.00151	2.42036	0.00301	2.71998	0.00302	2.65138	0.00317	2.38624
0.00453	5.49745	0.00302	1.33341	0.00593	2.52094	0.00151	0.40549		0.00151	0.95292	0.00301697	2.28554	0.00452697	4.03501	0.00431	2.8822		0.00151	2.42195	0.00302	2.72367	0.00302	2.65543	0.00317	2.38989
0.00453	5.50164	0.00302	1.33495	0.00594	2.52408	0.00151	0.40599		0.00151	0.95346	0.00301932	2.28763	0.00453032	4.03869	0.00431	2.88484		0.00151	2.42404	0.00302	2.72685	0.00302	2.65834	0.00317	2.3925
0.00453	5.50637	0.00302	1.33605	0.00594	2.52672	0.00151	0.40599		0.00151	0.95462	0.00302133	2.28972	0.00453368	4.04238	0.00432	2.88798		0.00151	2.42613	0.00302	2.72999	0.00302	2.66239	0.00317	2.39615
0.00454	5.5111	0.00302	1.33814	0.00595	2.52936	0.00151	0.40599		0.00151	0.95582	0.00302368	2.29132	0.00453704	4.04607	0.00432	2.89012		0.00151	2.42828	0.00302	2.73318	0.00302	2.66584	0.00318	2.39926
0.00454	5.51479	0.00303	1.33974	0.00595	2.532	0.00151	0.40654		0.00151	0.95582	0.0030257	2.29341	0.00454039	4.04975	0.00432	2.89276		0.00151	2.43037	0.00303	2.73632	0.00303	2.66875	0.00318	2.40187
0.00454	5.51902	0.00303	1.34078	0.00596	2.53464	0.00151	0.40704		0.00151	0.95752	0.00302805	2.29501	0.00454375	4.05344	0.00433	2.89535		0.00151	2.43246	0.00303	2.74001	0.00303	2.67165	0.00318	2.40449
0.00455	5.52326	0.00303	1.34183	0.00596	2.53778	0.00152	0.40704		0.00152	0.95867	0.0030304	2.2971	0.00454711	4.05713	0.00433	2.89799		0.00152	2.43455	0.00303	2.7432	0.00303	2.67511	0.00318	2.40759
0.00455	5.52744	0.00303	1.34342	0.00596	2.54042	0.00152	0.40759		0.00152	0.95988	0.00303241	2.29924	0.00455047	4.06081	0.00433	2.90013		0.00152	2.43719	0.00303	2.74633	0.00303	2.67861	0.00319	2.41075
0.00455	5.53168	0.00303	1.34447	0.00597	2.54306	0.00152	0.40863		0.00152	0.96042	0.00303476	2.30188	0.00455382	4.06395	0.00434	2.90327		0.00152	2.43929	0.00304	2.74947	0.00304	2.68207	0.00319	2.41386
0.00456	5.53641	0.00304	1.34656	0.00597	2.5462	0.00152	0.40813		0.00152	0.96218	0.00303678	2.30343	0.00455684	4.06764	0.00434	2.90591		0.00152	2.44143	0.00304	2.75316	0.00304	2.68497	0.00319	2.41647
0.00456	5.5406	0.00304	1.34761	0.00598	2.54835	0.00152	0.40863		0.00152	0.96333	0.00303913	2.30502	0.0045602	4.07132	0.00434	2.908		0.00152	2.44352	0.00304	2.7558	0.00304	2.68848	0.00319	2.41963
0.00456	5.54538	0.00304	1.3492	0.00598	2.55148	0.00152	0.40918		0.00152	0.96448	0.00304148	2.30661	0.00456356	4.07501	0.00434	2.91119		0.00152	2.44512	0.00304	2.75844	0.00304	2.69193	0.00319	2.42274
0.00457	5.55011	0.00304	1.35025	0.00599	2.55462	0.00152	0.40968		0.00152	0.96508	0.00304349	2.30816	0.00456692	4.0787	0.00435	2.91378		0.00152	2.44721	0.00304	2.76268	0.00304	2.69538	0.0032	2.42584
0.00457	5.5543	0.00305	1.35234	0.00599	2.55677	0.00152	0.40968		0.00152	0.96563	0.00304584	2.3108	0.00457061	4.08184	0.00435	2.91642		0.00152	2.44985	0.00305	2.76636	0.00305	2.69829	0.0032	2.42846
0.00457	5.55798	0.00305	1.35394	0.006	2.55941	0.00152	0.40968		0.00152	0.96738	0.00304819	2.31294	0.00457363	4.08552	0.00435	2.91906		0.00152	2.45194	0.00305	2.7695	0.00305	2.70179	0.0032	2.43162
0.00458	5.56272	0.00305	1.35498	0.006	2.56309	0.00153	0.40968		0.00153	0.96799	0.00305021	2.31503	0.00457732	4.08976	0.00436	2.92116		0.00153	2.45354	0.00305	2.77269	0.00305	2.70525	0.0032	2.43472
0.00458	5.5675	0.00305	1.35603	0.006	2.56568	0.00153	0.41023		0.00153	0.96914	0.00305256	2.31663	0.00458034	4.09345	0.00436	2.9238		0.00153	2.45618	0.00305	2.77528	0.00305	2.70875	0.00321	2.43788
0.00458	5.57168	0.00305	1.35762	0.00601	2.56832	0.00153	0.41023		0.00153	0.96969	0.00305457	2.31872	0.0045837	4.09713	0.00436	2.92644		0.00153	2.45882	0.00305	2.77792	0.00306	2.7116	0.00321	2.44044
0.00459	5.57592	0.00306	1.35922	0.00601	2.57151	0.00153	0.41023		0.00153	0.97084	0.00305692	2.32081	0.00458706	4.10027	0.00437	2.92963		0.00153	2.45986	0.00306	2.78111	0.00306	2.71451	0.00321	2.44306
0.00459	5.5801	0.00306	1.36076	0.00602	2.57465	0.00153	0.41023		0.00153	0.97204	0.00305927	2.32241	0.00459041	4.10451	0.00437	2.93222		0.00153	2.4625	0.00306	2.78425	0.00306	2.71802	0.00321	2.44621
0.00459	5.58434	0.00306	1.36236	0.00602	2.57729	0.00153	0.41023		0.00153	0.97319	0.00306162	2.3245	0.00459377	4.10715	0.00437	2.93486		0.00153	2.46405	0.00306	2.78848	0.00306	2.72147	0.00322	2.44932
0.0046	5.58852	0.00306	1.3634	0.00603	2.58043	0.00153	0.41127		0.00153	0.97434	0.00306363	2.32659	0.00459679	4.11133	0.00438	2.93695		0.00153	2.46619	0.00306	2.79162	0.00306	2.72552	0.00322	2.45297
0.0046	5.59326	0.00307	1.365	0.00603	2.58307	0.00153	0.41182		0.00153	0.97489	0.00306565	2.32873	0.00460015	4.11502	0.00438	2.93909		0.00153	2.46828	0.00307	2.79531	0.00307	2.72903	0.00322	2.45613
0.0046	5.59749	0.00307	1.36659	0.00604	2.58571	0.00153	0.41232		0.00153	0.9761	0.003068	2.33083	0.00460384	4.1187	0.00438	2.94173		0.00153	2.47038	0.00307	2.79845	0.00307	2.73188	0.00322	2.45869
0.00461	5.60173	0.00307	1.36764	0.00604	2.58885	0.00154	0.41232		0.00154	0.97725	0.00307035	2.33242	0.00460686	4.12239	0.00439	2.94432		0.00154	2.47247	0.00307	2.80164	0.00307	2.73539	0.00323	2.46185
0.00461	5.60591	0.00307	1.36918	0.00604	2.59149	0.00154	0.41287		0.00154	0.9784	0.0030727	2.33451	0.00461056	4.12663	0.00439	2.94751		0.00154	2.47461	0.00307	2.80477	0.00307	2.73829	0.00323	2.46446
0.00461	5.61064	0.00307	1.37078	0.00605	2.59413	0.00154	0.41287		0.00154	0.97895	0.00307471	2.33661	0.00461358	4.12976	0.00439	2.9496		0.00154	2.4767	0.00307	2.80796	0.00308	2.74235	0.00323	2.46811
0.00462	5.61433	0.00308	1.37132	0.00605	2.59732	0.00154	0.41287		0.00154	0.9807	0.00307706	2.3382	0.00461693	4.13345	0.0044	2.9517		0.00154	2.4788	0.00308	2.81165	0.00308	2.74525	0.00323	2.47073
0.00462	5.61857	0.00308	1.37287	0.00606	2.60046	0.00154	0.41337		0.00154	0.98185	0.00307908	2.33979	0.00462029	4.13714	0.0044	2.95384		0.00154	2.48144	0.00308	2.81429	0.00308	2.7481	0.00323	2.47329
0.00462	5.6233	0.00308	1.37501	0.00606	2.6036	0.00154	0.41391		0.00154	0.983	0.00308143	2.34189	0.00462365	4.14033	0.0044	2.95698		0.00154	2.48353	0.00308	2.81798	0.00308	2.75161	0.00324	2.47645
0.00463	5.62803	0.00308	1.37606	0.00607	2.60624	0.00154	0.41391		0.00154	0.983	0.00308378	2.34398	0.00462701	4.14401	0.00441	2.95962		0.00154	2.48512	0.00308	2.82112	0.00308	2.75506	0.00324	2.47956
0.00463	5.63227	0.00309	1.37765	0.00607	2.60888	0.00154	0.41391		0.00154	0.98421	0.00308579	2.34612	0.00463036	4.1477	0.00441	2.96276		0.00154	2.48722	0.00309	2.82376	0.00309	2.75857	0.00324	2.48271
0.00463	5.637	0.00309	1.3792	0.00608	2.61152	0.00154	0.41441		0.00154	0.98536	0.00308814	2.34821	0.00463372	4.15189	0.00441	2.9649		0.00154	2.48936	0.00309	2.82744	0.00309	2.76202	0.00324	2.48582
0.00464	5.64069	0.00309	1.38079	0.00608	2.61466	0.00155	0.41441		0.00155	0.98651	0.00309015	2.35031	0.00463708	4.15557	0.00441	2.96699		0.00155	2.49145	0.00309	2.83058	0.00309	2.76548	0.00325	2.48893
0.00464	5.64487	0.00309	1.38184	0.00608	2.61785	0.00155	0.41496		0.00155	0.98766	0.0030925	2.3524	0.00464043	4.15926	0.00442	2.96963		0.00155	2.49409	0.00309	2.83377	0.00309	2.76838	0.00325	2.49154
0.00464	5.64965	0.00309	1.38343	0.00609	2.62049	0.00155	0.41551		0.00155	0.98826	0.00309485	2.3535	0.00464379	4.16295	0.00442	2.97227		0.00155	2.49618	0.00309	2.83746	0.0031	2.77128	0.00325	2.49416
0.00465	5.65384	0.0031	1.38502	0.00609	2.62363	0.00155	0.41551		0.00155	0.98942	0.00309687	2.35559	0.00464681	4.16663	0.00442	2.97491		0.00155	2.49778	0.0031	2.8406	0.0031	2.77479	0.00325	2.49731
0.00465	5.65807	0.0031	1.38657	0.0061	2.62627	0.00155	0.41601		0.00155	0.99057	0.00309922	2.35768	0.00465051	4.17032	0.00443	2.97701		0.00155	2.49987	0.0031	2.84428	0.0031	2.77824	0.00326	2.50042
0.00465	5.66281	0.0031	1.38762	0.0061	2.6294	0.00155	0.41601		0.00155	0.99172	0.00310123	2.35977	0.00465353	4.17351	0.00443	2.9791		0.00155	2.50196	0.0031	2.84747	0.0031	2.7817	0.00326	2.50353
0.00466	5.66754	0.0031	1.38921	0.00611	2.63205	0.00155	0.41601		0.00155	0.99287	0.00310358	2.36137	0.00465688	4.17719	0.00443	2.98174		0.00155	2.5041	0.0031	2.85116	0.0031	2.7846	0.00326	2.50614
0.00466	5.67173	0.00311	1.39026	0.00611	2.63469	0.00155	0.41601		0.00155	0.99402	0.00310593	2.36346	0.00466058	4.18138	0.00444	2.98488		0.00155	2.5062	0.00311	2.8543	0.00311	2.78811	0.00326	2.5093
0.00466	5.67596	0.00311	1.39185	0.00612	2.63787	0.00155	0.41655		0.00155	0.99517	0.00310795	2.3656	0.0046636	4.18507	0.00444	2.98702		0.00155	2.50829	0.00311	2.85744	0.00311	2.79156	0.00326	2.51241
0.00467	5.68069	0.00311	1.3929	0.00612	2.64156	0.00156	0.41655		0.00156	0.99577	0.0031103	2.36769	0.00466729	4.18825	0.00444	2.98911		0.00156	2.51038	0.00311	2.86062	0.00311	2.79507	0.00327	2.51556
0.00467	5.68438	0.00311	1.39449	0.00612	2.64415	0.00156	0.41705		0.00156	0.99692	0.00311231	2.36979	0.00467031	4.19139	0.00445	2.9912		0.00156	2.51252	0.00311	2.86376	0.00311	2.79852	0.00327	2.51867
0.00467	5.68861	0.00311	1.39608	0.00613	2.64629	0.00156	0.41705		0.00156	0.99753	0.00311466	2.37138	0.00467367	4.19613	0.00445	2.99385		0.00156	2.51462	0.00311	2.86745	0.00312	2.80143	0.00327	2.52128
0.00468	5.69335	0.00312	1.39713	0.00613	2.64943	0.00156	0.41705		0.00156	0.99868	0.00311701	2.37402	0.00467703	4.19931	0.00445	2.99649		0.00156	2.51671	0.00312	2.87009	0.00312	2.80488	0.00327	2.52439
0.00468	5.69753	0.00312	1.39868	0.00614	2.65207	0.00156	0.4181		0.00156	1.00043	0.00311902	2.37611	0.00468038	4.203	0.00446	2.99913		0.00156	2.5183	0.00312	2.87323	0.00312	2.80778	0.00328	2.52701
0.00468	5.70232	0.00312	1.40027	0.00614	2.65471	0.00156	0.4176		0.00156	1.00098	0.00312137	2.37771	0.00468374	4.20669	0.00446	3.00177		0.00156	2.52094	0.00312	2.87692	0.00312	2.81129	0.00328	2.53016
0.00469	5.70705	0.00312	1.40132	0.00615	2.6584	0.00156	0.4181		0.00156	1.00158	0.00312339	2.37925	0.0046871	4.21038	0.00446	3.00331		0.00156	2.52408	0.00312	2.8806	0.00312	2.81474	0.00328	2.53327
0.00469	5.71123	0.00313	1.40291	0.00615	2.66104	0.00156	0.41865		0.00156	1.00328	0.00312607	2.38189	0.00469045	4.21406	0.00447	3.00595		0.00156	2.52568	0.00313	2.88379	0.00313	2.8182	0.00328	2.53638
0.00469	5.71492	0.00313	1.4045	0.00616	2.66418	0.00156	0.41919		0.00156	1.00388	0.00312809	2.38404	0.00469381	4.21775	0.00447	3.00859		0.00156	2.52727	0.00313	2.88693	0.00313	2.8211	0.00329	2.53899
0.0047	5.71915	0.00313	1.40555	0.00616	2.66732	0.00157	0.41919		0.00157	1.00503	0.0031301	2.38558	0.00469683	4.22144	0.00447	3.01019		0.00157	2.52832	0.00313	2.89012	0.00313	2.82461	0.00329	2.54215
0.0047	5.72334	0.00313	1.4066	0.00616	2.66996	0.00157	0.41919		0.00157	1.00619	0.00313245	2.38772	0.00470053	4.22512	0.00448	3.01283		0.00157	2.53146	0.00313	2.8938	0.00313	2.82751	0.00329	2.54476
0.0047	5.72757	0.00313	1.40819	0.00617	2.67365	0.00157	0.41969		0.00157	1.00734	0.0031348	2.38982	0.00470355	4.22931	0.00448	3.01492		0.00157	2.5336	0.00313	2.89694	0.00314	2.83097	0.00329	2.54787
0.00471	5.73231	0.00314	1.40974	0.00617	2.67629	0.00157	0.41969		0.00157	1.00854	0.00313715	2.39141	0.00470724	4.23299	0.00448	3.01701		0.00157	2.53514	0.00314	2.90013	0.00314	2.83387	0.00329	2.55048
0.00471	5.73654	0.00314	1.41083	0.00618	2.67893	0.00157	0.42024		0.00157	1.00969	0.00313917	2.3935	0.00471026	4.23723	0.00448	3.01965		0.00157	2.53778	0.00314	2.90382	0.00314	2.83732	0.0033	2.55359
0.00471	5.74073	0.00314	1.41238	0.00618	2.68157	0.00157	0.42024		0.00157	1.01084	0.00314118	2.39614	0.00471362	4.24092	0.00449	3.02175		0.00157	2.53988	0.00314	2.90696	0.00314	2.84083	0.0033	2.55675
0.00472	5.74546	0.00314	1.41397	0.00619	2.68471	0.00157	0.42074		0.00157	1.01139	0.00314353	2.39823	0.00471731	4.24405	0.00449	3.02439		0.00157	2.54202	0.00314	2.9101	0.00314	2.84428	0.0033	2.55985
0.00472	5.7497	0.00315	1.41502	0.00619	2.68735	0.00157	0.42129		0.00157	1.0126	0.00314588	2.39983	0.00472033	4.24724	0.00449	3.02598		0.00157	2.54411	0.00315	2.91328	0.00315	2.84774	0.0033	2.56296
0.00472	5.75388	0.00315	1.41661	0.0062	2.68999	0.00157	0.42129		0.00157	1.01375	0.00314823	2.40192	0.00472402	4.25093	0.0045	3.02807		0.00157	2.5462	0.00315	2.91697	0.00315	2.85064	0.00331	2.56558
0.00473	5.75866	0.00315	1.41821	0.0062	2.69313	0.00158	0.42178		0.00158	1.0143	0.00315024	2.40401	0.00472705	4.25462	0.0045	3.03016		0.00158	2.54884	0.00315	2.92011	0.00315	2.85354	0.00331	2.56819
0.00473	5.76285	0.00315	1.41925	0.0062	2.69631	0.00158	0.42178		0.00158	1.01545	0.00315259	2.40561	0.0047304	4.2583	0.0045	3.03231		0.00158	2.55044	0.00315	2.9233	0.00315	2.8576	0.00331	2.57184
0.00473	5.76708	0.00315	1.4203	0.00621	2.69895	0.00158	0.42233		0.00158	1.01665	0.00315461	2.4072	0.00473376	4.26199	0.00451	3.0344		0.00158	2.55253	0.00315	2.92699	0.00316	2.8605	0.00331	2.57445
0.00474	5.77182	0.00316	1.42189	0.00621	2.70264	0.00158	0.42233		0.00158	1.0172	0.00315696	2.4093	0.00473712	4.26617	0.00451	3.03649		0.00158	2.55462	0.00316	2.93067	0.00316	2.86341	0.00332	2.57707
0.00474	5.776	0.00316	1.42344	0.00622	2.70528	0.00158	0.42233		0.00158	1.01835	0.00315931	2.41139	0.00474047	4.26986	0.00451	3.03809		0.00158	2.55677	0.00316	2.93436	0.00316	2.86746	0.00332	2.58072
0.00474	5.78024	0.00316	1.42503	0.00622	2.70842	0.00158	0.42288		0.00158	1.0195	0.00316132	2.41353	0.00474383	4.27355	0.00452	3.03968		0.00158	2.55886	0.00316	2.93695	0.00316	2.87037	0.00332	2.58333
0.00475	5.78447	0.00316	1.42608	0.00623	2.71106	0.00158	0.42338		0.00158	1.02071	0.00316367	2.41562	0.00474685	4.27674	0.00452	3.04122		0.00158	2.56095	0.00316	2.94064	0.00316	2.87327	0.00332	2.58595
0.00475	5.7892	0.00317	1.42817	0.00623	2.7137	0.00158	0.42393		0.00158	1.02186	0.00316569	2.41771	0.00475055	4.28092	0.00452	3.04337		0.00158	2.56254	0.00317	2.94382	0.00317	2.87612	0.00333	2.58851
0.00475	5.79339	0.00317	1.42927	0.00624	2.71684	0.00158	0.42393		0.00158	1.02301	0.00316804	2.41931	0.00475357	4.28461	0.00453	3.04491		0.00158	2.56519	0.00317	2.94751	0.00317	2.87963	0.00333	2.59167
0.00476	5.79762	0.00317	1.43081	0.00624	2.71998	0.00159	0.42393		0.00159	1.02356	0.00317039	2.4214	0.00475726	4.28884	0.00453	3.04601		0.00159	2.56728	0.00317	2.95065	0.00317	2.88308	0.00333	2.59477
0.00476	5.80181	0.00317	1.43186	0.00624	2.72317	0.00159	0.42443		0.00159	1.02471	0.0031724	2.42349	0.00476028	4.29253	0.00453	3.0481		0.00159	2.56887	0.00317	2.95384	0.00317	2.88599	0.00333	2.59739
0.00476	5.80604	0.00317	1.4329	0.00625	2.72526	0.00159	0.42443		0.00159	1.02591	0.00317475	2.42564	0.00476364	4.29567	0.00454	3.05019		0.00159	2.57151	0.00318	2.95753	0.00318	2.8895	0.00333	2.60055
0.00477	5.81078	0.00318	1.4345	0.00625	2.72895	0.00159	0.42443		0.00159	1.02707	0.00317677	2.42773	0.00476699	4.29936	0.00454	3.05124		0.00159	2.5736	0.00318	2.96066	0.00318	2.89234	0.00334	2.60311
0.00477	5.81501	0.00318	1.43609	0.00626	2.73159	0.00159	0.42497		0.00159	1.02822	0.00317912	2.42932	0.00477035	4.30359	0.00454	3.05338		0.00159	2.5757	0.00318	2.96435	0.00318	2.89585	0.00334	2.60627
0.00477	5.81974	0.00318	1.43714	0.00626	2.73423	0.00159	0.42497		0.00159	1.02876	0.00318147	2.43142	0.00477404	4.30728	0.00454	3.05547		0.00159	2.57779	0.00318	2.96754	0.00318	2.8993	0.00334	2.60937
0.00478	5.82343	0.00318	1.43818	0.00627	2.73737	0.00159	0.42602		0.00159	1.02997	0.00318348	2.43351	0.00477707	4.31146	0.00455	3.05707		0.00159	2.57938	0.00318	2.97068	0.00318	2.90221	0.00334	2.61199
0.00478	5.82762	0.00319	1.43978	0.00627	2.74055	0.00159	0.42547		0.00159	1.03112	0.00318583	2.4356	0.00478042	4.31465	0.00455	3.05861		0.00159	2.58148	0.00319	2.97382	0.00319	2.90511	0.00335	2.6146
0.00478	5.83235	0.00319	1.44137	0.00628	2.74369	0.00159	0.42602		0.00159	1.03167	0.00318784	2.43719	0.00478378	4.31779	0.00455	3.06021		0.00159	2.58412	0.00319	2.9775	0.00319	2.90857	0.00335	2.61771
0.00479	5.83713	0.00319	1.44242	0.00628	2.74633	0.0016	0.42602		0.0016	1.03282	0.00319019	2.43929	0.00478714	4.32093	0.00456	3.0623		0.0016	2.58626	0.00319	2.98069	0.00319	2.91207	0.00335	2.62087
0.00479	5.84186	0.00319	1.44451	0.00628	2.74897	0.0016	0.42602		0.0016	1.03403	0.00319254	2.44143	0.00479049	4.32621	0.00456	3.06444		0.0016	2.58835	0.00319	2.98438	0.00319	2.91498	0.00335	2.62348
0.00479	5.84605	0.00319	1.44611	0.00629	2.75266	0.0016	0.42657		0.0016	1.03518	0.00319456	2.44297	0.00479352	4.3299	0.00456	3.06549		0.0016	2.59099	0.00319	2.98752	0.0032	2.91843	0.00336	2.62659
0.0048	5.85028	0.0032	1.44715	0.00629	2.7558	0.0016	0.42707		0.0016	1.03633	0.00319691	2.44512	0.00479687	4.33358	0.00457	3.06703		0.0016	2.59254	0.0032	2.9912	0.0032	2.92073	0.00336	2.62866
0.0048	5.85447	0.0032	1.4482	0.0063	2.75794	0.0016	0.42707		0.0016	1.03748	0.00319892	2.44721	0.00480023	4.33677	0.00457	3.06863		0.0016	2.59413	0.0032	2.99439	0.0032	2.92424	0.00336	2.63182
0.0048	5.85925	0.0032	1.44979	0.0063	2.76108	0.0016	0.42811		0.0016	1.03808	0.00320127	2.4493	0.00480359	4.34046	0.00457	3.07022		0.0016	2.59622	0.0032	2.99703	0.0032	2.92769	0.00336	2.63492
0.00481	5.86344	0.0032	1.45134	0.00631	2.76422	0.0016	0.42761		0.0016	1.03923	0.00320362	2.45144	0.00480728	4.34464	0.00458	3.07182		0.0016	2.59837	0.0032	3.00072	0.0032	2.9306	0.00336	2.63754
0.00481	5.86712	0.00321	1.45243	0.00631	2.76741	0.0016	0.42761		0.0016	1.03978	0.00320564	2.45403	0.0048103	4.34783	0.00458	3.07391		0.0016	2.60101	0.00321	3.00436	0.00321	2.9329	0.00337	2.63961
0.00481	5.87186	0.00321	1.45398	0.00632	2.77005	0.0016	0.42811		0.0016	1.04093	0.00320799	2.45563	0.00481399	4.35152	0.00458	3.07441		0.0016	2.6031	0.00321	3.00755	0.00321	2.93695	0.00337	2.64326
0.00482	5.87659	0.00321	1.45502	0.00632	2.77269	0.00161	0.42866		0.00161	1.04214	0.00321034	2.45772	0.00481701	4.3557	0.00459	3.076		0.00161	2.60519	0.00321	3.01123	0.00321	2.93931	0.00337	2.64538
0.00482	5.88082	0.00321	1.45612	0.00632	2.77583	0.00161	0.42866		0.00161	1.04268	0.00321269	2.45986	0.00482037	4.35939	0.00459	3.07809		0.00161	2.60728	0.00321	3.01437	0.00321	2.94216	0.00337	2.64794
0.00482	5.88501	0.00321	1.45821	0.00633	2.77897	0.00161	0.42866		0.00161	1.04444	0.0032147	2.46141	0.00482373	4.36362	0.00459	3.07914		0.00161	2.60943	0.00322	3.01806	0.00322	2.94567	0.00338	2.6511
0.00483	5.88924	0.00322	1.45871	0.00633	2.78161	0.00161	0.42916		0.00161	1.04619	0.00321671	2.46405	0.00482709	4.36731	0.0046	3.08073		0.00161	2.61152	0.00322	3.02175	0.00322	2.94857	0.00338	2.65372
0.00483	5.89348	0.00322	1.4603	0.00634	2.78425	0.00161	0.42971		0.00161	1.04674	0.00321906	2.46619	0.00483044	4.371	0.0046	3.08178		0.00161	2.61361	0.00322	3.02439	0.00322	2.95148	0.00338	2.65633
0.00483	5.89821	0.00322	1.4619	0.00634	2.78744	0.00161	0.42971		0.00161	1.04734	0.00322141	2.46774	0.0048338	4.37468	0.0046	3.08283		0.00161	2.61575	0.00322	3.02807	0.00322	2.95433	0.00338	2.65889
0.00484	5.9024	0.00322	1.46294	0.00635	2.79058	0.00161	0.4302		0.00161	1.04849	0.00322376	2.46988	0.00483716	4.37728	0.00461	3.08442		0.00161	2.61785	0.00322	3.03126	0.00322	2.95723	0.00339	2.66151
0.00484	5.90663	0.00323	1.46399	0.00635	2.79426	0.00161	0.4302		0.00161	1.04964	0.00322578	2.47142	0.00484051	4.38151	0.00461	3.08547		0.00161	2.61994	0.00323	3.03545	0.00323	2.95959	0.00339	2.66363
0.00484	5.91136	0.00323	1.46559	0.00636	2.7974	0.00161	0.43075		0.00161	1.05025	0.00322779	2.47406	0.00484354	4.3852	0.00461	3.08706		0.00161	2.62203	0.00323	3.03863	0.00323	2.96189	0.00339	2.6657
0.00485	5.91505	0.00323	1.46718	0.00636	2.79954	0.00162	0.43075		0.00162	1.0514	0.00323014	2.47615	0.00484723	4.38993	0.00461	3.08865		0.00162	2.62417	0.00323	3.04232	0.00323	2.96479	0.00339	2.66832
0.00485	5.91978	0.00323	1.46872	0.00636	2.80213	0.00162	0.43075		0.00162	1.05255	0.00323249	2.4783	0.00485025	4.39362	0.00462	3.08915		0.00162	2.62681	0.00323	3.04546	0.00323	2.9677	0.0034	2.67093
0.00485	5.92452	0.00323	1.47032	0.00637	2.80532	0.00162	0.4313		0.00162	1.0537	0.00323484	2.47984	0.00485361	4.3973	0.00462	3.0913		0.00162	2.62786	0.00323	3.0486	0.00324	2.97	0.0034	2.673
0.00486	5.92925	0.00324	1.47191	0.00637	2.80796	0.00162	0.4313		0.00162	1.0543	0.00323686	2.48248	0.00485696	4.40049	0.00462	3.09234		0.00162	2.6305	0.00324	3.05229	0.00324	2.9723	0.0034	2.67507
0.00486	5.93349	0.00324	1.47296	0.00638	2.8111	0.00162	0.4318		0.00162	1.05545	0.00323921	2.48462	0.00486032	4.40363	0.00463	3.09339		0.00162	2.63259	0.00324	3.05547	0.00324	2.9746	0.0034	2.67714
0.00486	5.93717	0.00324	1.474	0.00638	2.81374	0.00162	0.4318		0.00162	1.05715	0.00324122	2.48672	0.00486368	4.40787	0.00463	3.09443		0.00162	2.63469	0.00324	3.05916	0.00324	2.97751	0.0034	2.67976
0.00487	5.9419	0.00324	1.47505	0.00639	2.81638	0.00162	0.43235		0.00162	1.05836	0.00324357	2.48881	0.00486703	4.41205	0.00463	3.09603		0.00162	2.63678	0.00324	3.06285	0.00324	2.98102	0.00341	2.68291
0.00487	5.94614	0.00325	1.47665	0.00639	2.81952	0.00162	0.43285		0.00162	1.05891	0.00324592	2.4904	0.00487039	4.41574	0.00464	3.09707		0.00162	2.63892	0.00325	3.06599	0.00325	2.98332	0.00341	2.68499
0.00487	5.95032	0.00325	1.47824	0.0064	2.82271	0.00162	0.43285		0.00162	1.06006	0.00324793	2.4925	0.00487375	4.41942	0.00464	3.09812		0.00162	2.64101	0.00325	3.06967	0.00325	2.98622	0.00341	2.6876
0.00488	5.95506	0.00325	1.47978	0.0064	2.82585	0.00163	0.43285		0.00163	1.06066	0.00325028	2.49409	0.00487711	4.42261	0.00464	3.09917		0.00163	2.64311	0.00325	3.07231	0.00325	2.98968	0.00341	2.69071
0.00488	5.95874	0.00325	1.48138	0.0064	2.82849	0.00163	0.43389		0.00163	1.06121	0.0032523	2.49618	0.00488046	4.4268	0.00465	3.10021		0.00163	2.64575	0.00325	3.076	0.00325	2.99198	0.00342	2.69278
0.00488	5.96298	0.00325	1.48242	0.00641	2.83113	0.00163	0.43389		0.00163	1.06241	0.00325465	2.49778	0.00488348	4.43103	0.00465	3.10126		0.00163	2.64734	0.00325	3.07969	0.00326	2.99548	0.00342	2.69594
0.00489	5.96716	0.00326	1.48402	0.00641	2.83482	0.00163	0.43389		0.00163	1.06356	0.003257	2.49987	0.00488718	4.43417	0.00465	3.10285		0.00163	2.64943	0.00326	3.08337	0.00326	2.99894	0.00342	2.69904
0.00489	5.97245	0.00326	1.48561	0.00642	2.83796	0.00163	0.43444		0.00163	1.06411	0.00325901	2.50251	0.0048902	4.43786	0.00466	3.1034		0.00163	2.65152	0.00326	3.08651	0.00326	3.00184	0.00342	2.70166
0.00489	5.97718	0.00326	1.48666	0.00642	2.8406	0.00163	0.43444		0.00163	1.06587	0.00326136	2.5046	0.00489356	4.44154	0.00466	3.10445		0.00163	2.65367	0.00326	3.0902	0.00326	3.00475	0.00343	2.70427
0.0049	5.98141	0.00326	1.48771	0.00643	2.84324	0.00163	0.43499		0.00163	1.06702	0.00326338	2.5067	0.00489725	4.44578	0.00466	3.10549		0.00163	2.65626	0.00326	3.09389	0.00326	3.00765	0.00343	2.70689
0.0049	5.9856	0.00327	1.48875	0.00643	2.84588	0.00163	0.43499		0.00163	1.06817	0.00326573	2.50829	0.00490027	4.44947	0.00467	3.10654		0.00163	2.6584	0.00327	3.09653	0.00327	3.0111	0.00343	2.70999
0.0049	5.99038	0.00327	1.49084	0.00644	2.84902	0.00163	0.43549		0.00163	1.06817	0.00326808	2.51038	0.00490396	4.45261	0.00467	3.10759		0.00163	2.65994	0.00327	3.10076	0.00327	3.01401	0.00343	2.71261
0.00491	5.99407	0.00327	1.49189	0.00644	2.8522	0.00164	0.43549		0.00164	1.06992	0.00327009	2.51252	0.00490698	4.45684	0.00467	3.10863		0.00164	2.66259	0.00327	3.10445	0.00327	3.01691	0.00343	2.71522
0.00491	5.99825	0.00327	1.49244	0.00644	2.85484	0.00164	0.43603		0.00164	1.07107	0.00327244	2.51462	0.00491034	4.46102	0.00467	3.10973		0.00164	2.66473	0.00327	3.10709	0.00327	3.02036	0.00344	2.71833
0.00491	6.00299	0.00327	1.49403	0.00645	2.85744	0.00164	0.43603		0.00164	1.07168	0.00327446	2.51671	0.0049137	4.46471	0.00468	3.11078		0.00164	2.66682	0.00327	3.11023	0.00328	3.02272	0.00344	2.72045
0.00492	6.00772	0.00328	1.49508	0.00645	2.86062	0.00164	0.43653		0.00164	1.07337	0.00327681	2.51885	0.00491705	4.4684	0.00468	3.11127		0.00164	2.66841	0.00328	3.11391	0.00328	3.02563	0.00344	2.72306
0.00492	6.01195	0.00328	1.49717	0.00646	2.86326	0.00164	0.43653		0.00164	1.07458	0.00327916	2.52094	0.00492041	4.47263	0.00468	3.11287		0.00164	2.67051	0.00328	3.1176	0.00328	3.02908	0.00344	2.72617
0.00492	6.01614	0.00328	1.49822	0.00646	2.8664	0.00164	0.43653		0.00164	1.07573	0.00328117	2.52304	0.00492377	4.47577	0.00469	3.11342		0.00164	2.6726	0.00328	3.12129	0.00328	3.03253	0.00345	2.72928
0.00493	6.02092	0.00328	1.49926	0.00647	2.86904	0.00164	0.43708		0.00164	1.07628	0.00328352	2.52513	0.00492713	4.47946	0.00469	3.11446		0.00164	2.67419	0.00328	3.12448	0.00328	3.03544	0.00345	2.73189
0.00493	6.02565	0.00329	1.50086	0.00647	2.87168	0.00164	0.43758		0.00164	1.07688	0.00328587	2.52727	0.00493048	4.48315	0.00469	3.11551		0.00164	2.67683	0.00329	3.12761	0.00329	3.03834	0.00345	2.73451
0.00493	6.02984	0.00329	1.50245	0.00648	2.87482	0.00164	0.43758		0.00164	1.07803	0.00328788	2.52882	0.00493384	4.48738	0.0047	3.11655		0.00164	2.67893	0.00329	3.1313	0.00329	3.04124	0.00345	2.73712
0.00494	6.03407	0.00329	1.50295	0.00648	2.87801	0.00165	0.43813		0.00165	1.07918	0.00329023	2.53096	0.0049372	4.49107	0.0047	3.1171		0.00165	2.68157	0.00329	3.13499	0.00329	3.0447	0.00346	2.74023
0.00494	6.03826	0.00329	1.50509	0.00648	2.8806	0.00165	0.43813		0.00165	1.08033	0.00329225	2.5325	0.00494022	4.49475	0.0047	3.11815		0.00165	2.68366	0.00329	3.13867	0.00329	3.0476	0.00346	2.74284
0.00494	6.04304	0.00329	1.50664	0.00649	2.88379	0.00165	0.43867		0.00165	1.08148	0.0032946	2.53464	0.00494357	4.49844	0.00471	3.11969		0.00165	2.68575	0.00329	3.14181	0.0033	3.05111	0.00346	2.746
0.00495	6.04723	0.0033	1.50719	0.00649	2.88693	0.00165	0.43867		0.00165	1.08209	0.00329695	2.53674	0.00494693	4.50213	0.00471	3.12129		0.00165	2.68735	0.0033	3.145	0.0033	3.05456	0.00346	2.74911
0.00495	6.05146	0.0033	1.50823	0.0065	2.89012	0.00165	0.43917		0.00165	1.08324	0.0032993	2.53883	0.00495029	4.50581	0.00471	3.12184		0.00165	2.68999	0.0033	3.14869	0.0033	3.05747	0.00347	2.75172
0.00495	6.05619	0.0033	1.50928	0.0065	2.89276	0.00165	0.43917		0.00165	1.08439	0.00330131	2.54097	0.00495398	4.5095	0.00472	3.12288		0.00165	2.69263	0.0033	3.15183	0.0033	3.05977	0.00347	2.75379
0.00496	6.06038	0.0033	1.51032	0.00651	2.89535	0.00165	0.43972		0.00165	1.08554	0.00330366	2.54306	0.004957	4.51264	0.00472	3.12448		0.00165	2.69422	0.0033	3.15551	0.0033	3.06328	0.00347	2.75695
0.00496	6.06461	0.00331	1.51192	0.00651	2.89854	0.00165	0.44022		0.00165	1.08675	0.00330568	2.54516	0.0049607	4.51687	0.00472	3.12552		0.00165	2.69577	0.00331	3.1592	0.00331	3.06618	0.00347	2.75956
0.00496	6.06935	0.00331	1.51296	0.00652	2.90168	0.00165	0.44022		0.00165	1.0879	0.00330803	2.54725	0.00496372	4.52056	0.00473	3.12657		0.00165	2.69736	0.00331	3.16289	0.00331	3.06963	0.00347	2.76267
0.00497	6.07358	0.00331	1.51401	0.00652	2.90432	0.00166	0.44077		0.00166	1.08844	0.00331038	2.54939	0.00496707	4.52475	0.00473	3.12761		0.00166	2.7	0.00331	3.16608	0.00331	3.07309	0.00348	2.76578
0.00497	6.07777	0.00331	1.51561	0.00652	2.908	0.00166	0.44077		0.00166	1.0896	0.00331239	2.55094	0.00497043	4.52843	0.00473	3.12866		0.00166	2.70209	0.00331	3.16976	0.00331	3.07599	0.00348	2.76839
0.00497	6.082	0.00331	1.51615	0.00653	2.91064	0.00166	0.44126		0.00166	1.0902	0.00331474	2.55308	0.00497379	4.53212	0.00474	3.12971		0.00166	2.70473	0.00332	3.1729	0.00332	3.07889	0.00348	2.77101
0.00498	6.08673	0.00332	1.5172	0.00653	2.91328	0.00166	0.44126		0.00166	1.09195	0.00331675	2.55517	0.00497715	4.53581	0.00474	3.1313		0.00166	2.70683	0.00332	3.17604	0.00332	3.08295	0.00348	2.77466
0.00498	6.09092	0.00332	1.51874	0.00654	2.91593	0.00166	0.44126		0.00166	1.0931	0.0033191	2.55726	0.0049805	4.53949	0.00474	3.1329		0.00166	2.70897	0.00332	3.17973	0.00332	3.08585	0.00349	2.77727
0.00498	6.09515	0.00332	1.51984	0.00654	2.91906	0.00166	0.44126		0.00166	1.09365	0.00332145	2.55941	0.00498386	4.54268	0.00474	3.13444		0.00166	2.71051	0.00332	3.18341	0.00332	3.08931	0.00349	2.78038
0.00499	6.09989	0.00332	1.52138	0.00655	2.9217	0.00166	0.44181		0.00166	1.09486	0.00332347	2.5615	0.00498722	4.54687	0.00475	3.13603		0.00166	2.71266	0.00332	3.1871	0.00332	3.09166	0.00349	2.7825
0.00499	6.10462	0.00333	1.52193	0.00655	2.92484	0.00166	0.44236		0.00166	1.09601	0.00332582	2.56359	0.00499024	4.55055	0.00475	3.13708		0.00166	2.71525	0.00333	3.19029	0.00333	3.09512	0.00349	2.7856
0.00499	6.10885	0.00333	1.52298	0.00656	2.92803	0.00166	0.44236		0.00166	1.09771	0.00332783	2.56568	0.00499393	4.55374	0.00475	3.13867		0.00166	2.71739	0.00333	3.19343	0.00333	3.09857	0.0035	2.78871
0.005	6.11304	0.00333	1.52403	0.00656	2.93012	0.00167	0.44286		0.00167	1.09831	0.00333018	2.56783	0.00499695	4.55793	0.00476	3.14027		0.00167	2.71948	0.00333	3.19711	0.00333	3.10147	0.0035	2.79133
0.005	6.11782	0.00333	1.52507	0.00656	2.93276	0.00167	0.44341		0.00167	1.09891	0.00333253	2.56992	0.00500031	4.56161	0.00476	3.14181		0.00167	2.72157	0.00333	3.2008	0.00333	3.10498	0.0035	2.79448
0.005	6.12201	0.00333	1.52612	0.00657	2.9359	0.00167	0.44341		0.00167	1.10006	0.00333455	2.57201	0.00500367	4.5648	0.00476	3.14341		0.00167	2.72367	0.00333	3.20449	0.00334	3.10789	0.0035	2.7971
0.00501	6.12624	0.00334	1.52721	0.00657	2.93909	0.00167	0.44391		0.00167	1.10176	0.0033369	2.5736	0.00500702	4.56953	0.00477	3.145		0.00167	2.72581	0.00334	3.20818	0.00334	3.11074	0.0035	2.79966
0.00501	6.13098	0.00334	1.52876	0.00658	2.94223	0.00167	0.44391		0.00167	1.10236	0.00333891	2.5757	0.00501038	4.57322	0.00477	3.1466		0.00167	2.7279	0.00334	3.21136	0.00334	3.11424	0.00351	2.80282
0.00501	6.13516	0.00334	1.5298	0.00658	2.94542	0.00167	0.44445		0.00167	1.10352	0.00334126	2.57779	0.00501374	4.57636	0.00477	3.14814		0.00167	2.72999	0.00334	3.2145	0.00334	3.11715	0.00351	2.80543
0.00502	6.1394	0.00334	1.5309	0.00659	2.94751	0.00167	0.44445		0.00167	1.10412	0.00334361	2.57938	0.00501709	4.58005	0.00478	3.14974		0.00167	2.73214	0.00334	3.21819	0.00334	3.12005	0.00351	2.80805
0.00502	6.14413	0.00335	1.53195	0.00659	2.95065	0.00167	0.44445		0.00167	1.10582	0.00334562	2.58148	0.00502045	4.58373	0.00478	3.15133		0.00167	2.73423	0.00335	3.22188	0.00335	3.1229	0.00351	2.81061
0.00502	6.14836	0.00335	1.53245	0.0066	2.95329	0.00167	0.44495		0.00167	1.10642	0.00334797	2.58362	0.00502381	4.58742	0.00478	3.15342		0.00167	2.73632	0.00335	3.22556	0.00335	3.12581	0.00352	2.81323
0.00503	6.15255	0.00335	1.53349	0.0066	2.95648	0.00168	0.44495		0.00168	1.10757	0.00335032	2.58516	0.00502717	4.59166	0.00479	3.15551		0.00168	2.73841	0.00335	3.2287	0.00335	3.12931	0.00352	2.81638
0.00503	6.15728	0.00335	1.53459	0.0066	2.95907	0.00168	0.4455		0.00168	1.10872	0.00335234	2.5878	0.00503019	4.59534	0.00479	3.15761		0.00168	2.74055	0.00335	3.23189	0.00335	3.13277	0.00352	2.81949
0.00503	6.16201	0.00335	1.53563	0.00661	2.96171	0.00168	0.4455		0.00168	1.10933	0.00335469	2.58995	0.00503388	4.59848	0.00479	3.1592		0.00168	2.74265	0.00335	3.23558	0.00336	3.13567	0.00352	2.8221
0.00504	6.16625	0.00336	1.53668	0.00661	2.9649	0.00168	0.4455		0.00168	1.11102	0.0033567	2.59204	0.0050369	4.60272	0.0048	3.1608		0.00168	2.74474	0.00336	3.23926	0.00336	3.13858	0.00353	2.82472
0.00504	6.17098	0.00336	1.53827	0.00662	2.96804	0.00168	0.44605		0.00168	1.11223	0.00335905	2.59413	0.00504026	4.6064	0.0048	3.16184		0.00168	2.74688	0.00336	3.24295	0.00336	3.14203	0.00353	2.82783
0.00504	6.17467	0.00336	1.53877	0.00662	2.97123	0.00168	0.44605		0.00168	1.11278	0.0033614	2.59573	0.00504395	4.60954	0.0048	3.16448		0.00168	2.74897	0.00336	3.24609	0.00336	3.14493	0.00353	2.83044
0.00505	6.1789	0.00336	1.54037	0.00663	2.97437	0.00168	0.44655		0.00168	1.11393	0.00336375	2.59782	0.00504697	4.61378	0.00481	3.16657		0.00168	2.75162	0.00336	3.24978	0.00336	3.14784	0.00353	2.83305
0.00505	6.18364	0.00337	1.54141	0.00663	2.97701	0.00168	0.44709		0.00168	1.11508	0.00336577	2.59991	0.00505066	4.61746	0.00481	3.16817		0.00168	2.75371	0.00337	3.25401	0.00337	3.15074	0.00354	2.83567
0.00505	6.18837	0.00337	1.54246	0.00664	2.97965	0.00168	0.44759		0.00168	1.11568	0.00336778	2.60205	0.00505369	4.62115	0.00481	3.17026		0.00168	2.7553	0.00337	3.25715	0.00337	3.15419	0.00354	2.83877
0.00506	6.1926	0.00337	1.54405	0.00664	2.98229	0.00169	0.44814		0.00169	1.11683	0.00337047	2.60415	0.00505704	4.62484	0.00481	3.17235		0.00169	2.75794	0.00337	3.26034	0.00337	3.1571	0.00354	2.84139
0.00506	6.19679	0.00337	1.5451	0.00664	2.98543	0.00169	0.44759		0.00169	1.11798	0.00337248	2.60574	0.0050604	4.62852	0.00482	3.17395		0.00169	2.76004	0.00337	3.26402	0.00337	3.16	0.00354	2.844
0.00506	6.20152	0.00337	1.54615	0.00665	2.98807	0.00169	0.44759		0.00169	1.11974	0.0033745	2.60783	0.00506376	4.63221	0.00482	3.17604		0.00169	2.76213	0.00337	3.26771	0.00338	3.16406	0.00354	2.84765
0.00507	6.20576	0.00338	1.54719	0.00665	2.99071	0.00169	0.44814		0.00169	1.12034	0.00337685	2.60943	0.00506711	4.6359	0.00482	3.17818		0.00169	2.76422	0.00338	3.27085	0.00338	3.16636	0.00355	2.84972
0.00507	6.20994	0.00338	1.54824	0.00666	2.99335	0.00169	0.44814		0.00169	1.12089	0.0033792	2.61207	0.00507047	4.63958	0.00483	3.18028		0.00169	2.76581	0.00338	3.27454	0.00338	3.16866	0.00355	2.8518
0.00507	6.21473	0.00338	1.54933	0.00666	2.99649	0.00169	0.44864		0.00169	1.12204	0.00338121	2.61416	0.00507383	4.64377	0.00483	3.18237		0.00169	2.76791	0.00338	3.27877	0.00338	3.17157	0.00355	2.85441
0.00508	6.21891	0.00338	1.55143	0.00667	2.99913	0.00169	0.44919		0.00169	1.12264	0.00338356	2.61625	0.00507719	4.64745	0.00483	3.18451		0.00169	2.77055	0.00338	3.28191	0.00338	3.17507	0.00355	2.85757
0.00508	6.22364	0.00339	1.55247	0.00667	3.00226	0.00169	0.44973		0.00169	1.12379	0.00338557	2.61785	0.00508054	4.65059	0.00484	3.1866		0.00169	2.77214	0.00339	3.2851	0.00339	3.17853	0.00356	2.86067
0.00508	6.22788	0.00339	1.55352	0.00668	3.00545	0.00169	0.45023		0.00169	1.12494	0.00338792	2.62049	0.0050839	4.65428	0.00484	3.18924		0.00169	2.77478	0.00339	3.28879	0.00339	3.18143	0.00356	2.86329
0.00509	6.23206	0.00339	1.55457	0.00668	3.00804	0.0017	0.44973		0.0017	1.12609	0.00339027	2.62258	0.00508692	4.65852	0.00484	3.19134		0.0017	2.77687	0.00339	3.29242	0.00339	3.18434	0.00356	2.8659
0.00509	6.2363	0.00339	1.55561	0.00668	3.01123	0.0017	0.44973		0.0017	1.12785	0.00339262	2.62417	0.00509061	4.6622	0.00485	3.19293		0.0017	2.77897	0.00339	3.29611	0.00339	3.18724	0.00356	2.86852
0.00509	6.24103	0.00339	1.55671	0.00669	3.01387	0.0017	0.45023		0.0017	1.12845	0.00339464	2.62681	0.00509363	4.66589	0.00485	3.19502		0.0017	2.78056	0.00339	3.2993	0.0034	3.19069	0.00357	2.87162
0.0051	6.24576	0.0034	1.55775	0.00669	3.01701	0.0017	0.45023		0.0017	1.1296	0.00339665	2.62891	0.00509699	4.67012	0.00485	3.19766		0.0017	2.7832	0.0034	3.30298	0.0034	3.19475	0.00357	2.87527
0.0051	6.2505	0.0034	1.5588	0.0067	3.0202	0.0017	0.45078		0.0017	1.13075	0.003399	2.6305	0.00510068	4.67381	0.00486	3.2003		0.0017	2.78529	0.0034	3.30667	0.0034	3.19705	0.00357	2.87735
0.0051	6.25473	0.0034	1.55985	0.0067	3.02334	0.0017	0.45078		0.0017	1.1313	0.00340135	2.63259	0.00510371	4.6775	0.00486	3.2024		0.0017	2.78689	0.0034	3.31036	0.0034	3.19995	0.00357	2.87996
0.00511	6.25892	0.0034	1.56144	0.00671	3.02598	0.0017	0.45078		0.0017	1.13305	0.0034037	2.63469	0.00510706	4.68118	0.00486	3.20504		0.0017	2.78953	0.0034	3.3135	0.0034	3.20286	0.00357	2.88257
0.00511	6.26315	0.00341	1.56249	0.00671	3.02807	0.0017	0.45128		0.0017	1.13366	0.00340572	2.63678	0.00511042	4.68487	0.00487	3.20713		0.0017	2.79162	0.00341	3.31718	0.00341	3.20637	0.00358	2.88573
0.00511	6.26788	0.00341	1.56353	0.00672	3.03126	0.0017	0.45183		0.0017	1.13481	0.00340807	2.63892	0.00511378	4.68856	0.00487	3.20977		0.0017	2.79371	0.00341	3.32037	0.00341	3.20982	0.00358	2.88884
0.00512	6.27212	0.00341	1.56513	0.00672	3.0344	0.00171	0.45183		0.00171	1.13596	0.00341008	2.64101	0.00511713	4.69224	0.00487	3.21136		0.00171	2.79586	0.00341	3.32406	0.00341	3.21272	0.00358	2.89145
0.00512	6.2763	0.00341	1.56667	0.00672	3.03704	0.00171	0.45233		0.00171	1.13711	0.00341243	2.64311	0.00512016	4.69593	0.00487	3.21346		0.00171	2.79795	0.00341	3.32775	0.00341	3.21563	0.00358	2.89407
0.00512	6.28054	0.00341	1.56777	0.00673	3.04018	0.00171	0.45287		0.00171	1.13771	0.00341478	2.64525	0.00512385	4.69962	0.00488	3.2161		0.00171	2.80004	0.00341	3.33143	0.00342	3.21853	0.00359	2.89668
0.00513	6.28527	0.00342	1.56881	0.00673	3.04232	0.00171	0.45287		0.00171	1.13886	0.00341679	2.64679	0.00512687	4.7033	0.00488	3.21819		0.00171	2.80164	0.00342	3.33457	0.00342	3.22138	0.00359	2.89924
0.00513	6.28951	0.00342	1.56986	0.00674	3.04546	0.00171	0.45287		0.00171	1.13941	0.00341914	2.64888	0.00513023	4.70644	0.00488	3.22028		0.00171	2.80428	0.00342	3.33776	0.00342	3.22544	0.00359	2.90289
0.00513	6.29369	0.00342	1.57145	0.00674	3.0486	0.00171	0.45287		0.00171	1.14117	0.00342116	2.65152	0.00513358	4.71013	0.00489	3.22292		0.00171	2.80637	0.00342	3.34145	0.00342	3.22834	0.00359	2.90551
0.00514	6.29842	0.00342	1.5725	0.00675	3.05179	0.00171	0.45287		0.00171	1.14177	0.00342351	2.65367	0.00513694	4.71436	0.00489	3.22556		0.00171	2.80846	0.00342	3.34513	0.00342	3.23125	0.0036	2.90812
0.00514	6.30266	0.00343	1.57355	0.00675	3.05443	0.00171	0.45342		0.00171	1.14292	0.00342586	2.65521	0.00514063	4.7175	0.00489	3.2282		0.00171	2.8106	0.00343	3.34882	0.00343	3.2347	0.0036	2.91123
0.00514	6.30739	0.00343	1.57509	0.00676	3.05757	0.00171	0.45342		0.00171	1.14407	0.00342787	2.65735	0.00514365	4.72119	0.0049	3.2303		0.00171	2.81374	0.00343	3.35196	0.00343	3.23821	0.0036	2.91439
0.00515	6.31158	0.00343	1.57619	0.00676	3.06021	0.00172	0.45392		0.00172	1.14522	0.00343022	2.6589	0.00514735	4.72488	0.0049	3.23239		0.00172	2.81534	0.00343	3.35565	0.00343	3.24111	0.0036	2.917
0.00515	6.31581	0.00343	1.57723	0.00676	3.06285	0.00172	0.45392		0.00172	1.14637	0.00343224	2.66104	0.00515037	4.72802	0.0049	3.23503		0.00172	2.81688	0.00343	3.35933	0.00343	3.24402	0.00361	2.91961
0.00515	6.32054	0.00343	1.57828	0.00677	3.06549	0.00172	0.45392		0.00172	1.14697	0.00343459	2.66313	0.00515373	4.7317	0.00491	3.23662		0.00172	2.81952	0.00343	3.36302	0.00344	3.24687	0.00361	2.92218
0.00516	6.32528	0.00344	1.57987	0.00677	3.06863	0.00172	0.45447		0.00172	1.14813	0.00343694	2.66523	0.00515708	4.73434	0.00491	3.23926		0.00172	2.82166	0.00344	3.36616	0.00344	3.25037	0.00361	2.92534
0.00516	6.32951	0.00344	1.58092	0.00678	3.07231	0.00172	0.45497		0.00172	1.14928	0.00343895	2.66732	0.00516044	4.73803	0.00491	3.2419		0.00172	2.82321	0.00344	3.36984	0.00344	3.25383	0.00361	2.92844
0.00516	6.3337	0.00344	1.58197	0.00678	3.07441	0.00172	0.45551		0.00172	1.14988	0.0034413	2.66946	0.0051638	4.74012	0.00492	3.24454		0.00172	2.82535	0.00344	3.37408	0.00344	3.25673	0.00361	2.93106
0.00517	6.33848	0.00344	1.58356	0.00679	3.07759	0.00172	0.45551		0.00172	1.15103	0.00344365	2.6721	0.00516715	4.74122	0.00492	3.24714		0.00172	2.82744	0.00344	3.37722	0.00344	3.25964	0.00362	2.93367
0.00517	6.34267	0.00345	1.58461	0.00679	3.08023	0.00172	0.45551		0.00172	1.15218	0.003446	2.67469	0.00517051	4.74172	0.00492	3.24978		0.00172	2.83008	0.00345	3.3809	0.00345	3.26309	0.00362	2.93678
0.00517	6.3474	0.00345	1.58565	0.0068	3.08283	0.00172	0.45601		0.00172	1.15333	0.00344801	2.67629	0.00517387	4.74172	0.00493	3.25192		0.00172	2.83218	0.00345	3.38459	0.00345	3.26599	0.00362	2.93939
0.00518	6.35163	0.00345	1.5867	0.0068	3.08601	0.00173	0.45656		0.00173	1.15448	0.00345003	2.67788	0.00517689	4.74172	0.00493	3.25451		0.00173	2.83427	0.00345	3.38778	0.00345	3.2695	0.00362	2.94255
0.00518	6.35582	0.00345	1.58775	0.0068	3.08865	0.00173	0.45656		0.00173	1.15563	0.00345238	2.67997	0.00518058	4.74226	0.00493	3.25715		0.00173	2.83641	0.00345	3.39147	0.00345	3.2724	0.00363	2.94516
0.00518	6.3606	0.00345	1.58984	0.00681	3.09179	0.00173	0.45656		0.00173	1.15684	0.00345473	2.68207	0.0051836	4.74276	0.00494	3.25979		0.00173	2.83796	0.00345	3.39515	0.00346	3.27586	0.00363	2.94827
0.00519	6.36479	0.00346	1.59039	0.00681	3.09443	0.00173	0.45711		0.00173	1.15799	0.00345674	2.68471	0.00518696	4.74331	0.00494	3.26188		0.00173	2.8401	0.00346	3.39779	0.00346	3.27931	0.00363	2.95138
0.00519	6.37007	0.00346	1.59198	0.00682	3.09707	0.00173	0.45711		0.00173	1.15914	0.00345909	2.6863	0.00519032	4.74381	0.00494	3.26452		0.00173	2.84219	0.00346	3.40093	0.00346	3.28221	0.00363	2.95399
0.00519	6.37425	0.00346	1.59353	0.00682	3.10021	0.00173	0.45761		0.00173	1.15969	0.00346111	2.68839	0.00519367	4.74436	0.00494	3.26771		0.00173	2.84428	0.00346	3.40462	0.00346	3.28572	0.00364	2.95715
0.0052	6.37849	0.00346	1.59407	0.00683	3.1034	0.00173	0.45761		0.00173	1.16089	0.00346346	2.69053	0.00519703	4.7454	0.00495	3.2698		0.00173	2.84637	0.00346	3.40935	0.00346	3.28863	0.00364	2.95976
0.0052	6.38322	0.00347	1.59567	0.00683	3.10604	0.00173	0.45761		0.00173	1.16205	0.00346581	2.69263	0.00520039	4.74595	0.00495	3.2719		0.00173	2.84902	0.00347	3.41304	0.00347	3.29208	0.00364	2.96287
0.0052	6.38691	0.00347	1.59671	0.00684	3.10863	0.00173	0.45815		0.00173	1.16259	0.00346816	2.69472	0.00520375	4.747	0.00495	3.27509		0.00173	2.85116	0.00347	3.41623	0.00347	3.29498	0.00364	2.96549
0.00521	6.39114	0.00347	1.59776	0.00684	3.11078	0.00174	0.45815		0.00174	1.16374	0.00347017	2.69681	0.0052071	4.74804	0.00496	3.27718		0.00174	2.8527	0.00347	3.41991	0.00347	3.29844	0.00364	2.96859
0.00521	6.39587	0.00347	1.59935	0.00684	3.11446	0.00174	0.4592		0.00174	1.1655	0.00347218	2.69895	0.00521046	4.74909	0.00496	3.27982		0.00174	2.85534	0.00347	3.4236	0.00347	3.30249	0.00365	2.97224
0.00521	6.40061	0.00347	1.6004	0.00685	3.1171	0.00174	0.4592		0.00174	1.16665	0.00347453	2.70105	0.00521382	4.74964	0.00496	3.28246		0.00174	2.85744	0.00347	3.42674	0.00348	3.3054	0.00365	2.97486
0.00522	6.40479	0.00348	1.60145	0.00685	3.12024	0.00174	0.4597		0.00174	1.16725	0.00347688	2.70369	0.00521717	4.75118	0.00497	3.2851		0.00174	2.86008	0.00348	3.43043	0.00348	3.3083	0.00365	2.97747
0.00522	6.40903	0.00348	1.60249	0.00686	3.12338	0.00174	0.4597		0.00174	1.16901	0.00347923	2.70578	0.00522053	4.75278	0.00497	3.28769		0.00174	2.86167	0.00348	3.43461	0.00348	3.31121	0.00365	2.98008
0.00522	6.41431	0.00348	1.60354	0.00686	3.12552	0.00174	0.4592		0.00174	1.16955	0.00348125	2.70787	0.00522389	4.75332	0.00497	3.29088		0.00174	2.86376	0.00348	3.4378	0.00348	3.31466	0.00366	2.98319
0.00523	6.41849	0.00348	1.60459	0.00687	3.12866	0.00174	0.4597		0.00174	1.17016	0.0034836	2.70947	0.00522724	4.75487	0.00498	3.29352		0.00174	2.8664	0.00348	3.44094	0.00348	3.31756	0.00366	2.98581
0.00523	6.42273	0.00349	1.60568	0.00687	3.1313	0.00174	0.46025		0.00174	1.17131	0.00348561	2.71156	0.0052306	4.75646	0.00498	3.29611		0.00174	2.8685	0.00349	3.44517	0.00349	3.32047	0.00366	2.98842
0.00523	6.42746	0.00349	1.60673	0.00688	3.13444	0.00174	0.46079		0.00174	1.17246	0.00348796	2.7142	0.00523362	4.75751	0.00498	3.29875		0.00174	2.87064	0.00349	3.44886	0.00349	3.32452	0.00366	2.99207
0.00524	6.43219	0.00349	1.60827	0.00688	3.13708	0.00175	0.46129		0.00175	1.17361	0.00349031	2.71579	0.00523732	4.7591	0.00499	3.30139		0.00175	2.87273	0.00349	3.45255	0.00349	3.32798	0.00367	2.99518
0.00524	6.43643	0.00349	1.60937	0.00688	3.13972	0.00175	0.46129		0.00175	1.17476	0.00349233	2.71789	0.00524034	4.76015	0.00499	3.30348		0.00175	2.87432	0.00349	3.45623	0.00349	3.33148	0.00367	2.99833
0.00524	6.44061	0.00349	1.61041	0.00689	3.14291	0.00175	0.46129		0.00175	1.17591	0.00349468	2.71998	0.00524369	4.76174	0.00499	3.30667		0.00175	2.87642	0.0035	3.45937	0.0035	3.33378	0.00367	3.00041
0.00525	6.44535	0.0035	1.61091	0.00689	3.1455	0.00175	0.46129		0.00175	1.17651	0.00349669	2.72212	0.00524705	4.76279	0.005	3.30931		0.00175	2.87851	0.0035	3.46306	0.0035	3.33724	0.00367	3.00351
0.00525	6.44958	0.0035	1.61196	0.0069	3.14814	0.00175	0.46184		0.00175	1.17766	0.00349904	2.72421	0.00525041	4.76438	0.005	3.31195		0.00175	2.8806	0.0035	3.46675	0.0035	3.34074	0.00368	3.00667
0.00525	6.45377	0.0035	1.61355	0.0069	3.15078	0.00175	0.46184		0.00175	1.17942	0.00350139	2.72631	0.00525376	4.76593	0.005	3.31454		0.00175	2.88379	0.0035	3.47098	0.0035	3.34365	0.00368	3.00928
0.00526	6.458	0.0035	1.6141	0.00691	3.15392	0.00175	0.46234		0.00175	1.17997	0.00350341	2.72845	0.00525712	4.76752	0.00501	3.31773		0.00175	2.88538	0.0035	3.47362	0.0035	3.3471	0.00368	3.01239
0.00526	6.46224	0.00351	1.61515	0.00691	3.15711	0.00175	0.46234		0.00175	1.18057	0.00350576	2.73054	0.00526048	4.76962	0.00501	3.31982		0.00175	2.88798	0.00351	3.47731	0.00351	3.35061	0.00368	3.01555
0.00526	6.46697	0.00351	1.61674	0.00692	3.1592	0.00175	0.46289		0.00175	1.18172	0.00350777	2.73263	0.00526384	4.77176	0.00501	3.32246		0.00175	2.88957	0.00351	3.481	0.00351	3.35346	0.00368	3.01811
0.00527	6.4717	0.00351	1.61779	0.00692	3.16184	0.00176	0.46289		0.00176	1.18287	0.00351012	2.73473	0.00526686	4.7749	0.00501	3.3256		0.00176	2.89166	0.00351	3.48518	0.00351	3.35751	0.00369	3.02176
0.00527	6.47589	0.00351	1.61829	0.00692	3.16498	0.00176	0.46339		0.00176	1.18402	0.00351247	2.73687	0.00527055	4.77913	0.00502	3.32824		0.00176	2.8943	0.00351	3.48887	0.00351	3.36042	0.00369	3.02438
0.00527	6.48067	0.00351	1.61933	0.00693	3.16762	0.00176	0.46289		0.00176	1.18517	0.00351448	2.73896	0.00527357	4.78386	0.00502	3.33088		0.00176	2.8959	0.00351	3.49255	0.00352	3.36332	0.00369	3.02699
0.00528	6.48485	0.00352	1.62043	0.00693	3.17081	0.00176	0.46339		0.00176	1.18638	0.00351683	2.74105	0.00527693	4.78805	0.00502	3.33352		0.00176	2.89749	0.00352	3.49574	0.00352	3.36683	0.00369	3.03015
0.00528	6.49014	0.00352	1.62197	0.00694	3.17345	0.00176	0.46393		0.00176	1.18693	0.00351918	2.7432	0.00528029	4.79228	0.00503	3.33666		0.00176	2.90013	0.00352	3.49943	0.00352	3.36968	0.0037	3.03271
0.00528	6.49382	0.00352	1.62252	0.00694	3.17604	0.00176	0.46393		0.00176	1.18868	0.0035212	2.74529	0.00528364	4.79647	0.00503	3.3393		0.00176	2.90272	0.00352	3.50312	0.00352	3.37374	0.0037	3.03636
0.00529	6.49801	0.00352	1.62357	0.00695	3.17868	0.00176	0.46448		0.00176	1.18923	0.00352355	2.74738	0.00528734	4.80125	0.00503	3.34145		0.00176	2.90432	0.00352	3.5068	0.00352	3.37724	0.0037	3.03952
0.00529	6.50329	0.00353	1.62461	0.00695	3.18132	0.00176	0.46448		0.00176	1.18983	0.00352556	2.74947	0.00529036	4.80599	0.00504	3.34404		0.00176	2.90641	0.00353	3.51099	0.00353	3.3807	0.0037	3.04263
0.00529	6.50752	0.00353	1.62621	0.00696	3.18451	0.00176	0.46498		0.00176	1.19098	0.00352791	2.75162	0.00529405	4.81072	0.00504	3.34723		0.00176	2.90905	0.00353	3.51418	0.00353	3.3836	0.00371	3.04524
0.0053	6.51226	0.00353	1.62671	0.00696	3.1871	0.00177	0.46498		0.00177	1.19274	0.00353026	2.75371	0.00529707	4.8149	0.00504	3.34987		0.00177	2.91119	0.00353	3.51731	0.00353	3.38705	0.00371	3.04835
0.0053	6.51644	0.00353	1.62725	0.00696	3.18974	0.00177	0.46498		0.00177	1.19389	0.00353228	2.7558	0.00530043	4.81914	0.00505	3.353		0.00177	2.91328	0.00353	3.521	0.00353	3.38996	0.00371	3.05096
0.0053	6.52068	0.00353	1.62885	0.00697	3.19293	0.00177	0.46553		0.00177	1.19504	0.00353463	2.75844	0.00530379	4.82442	0.00505	3.35565		0.00177	2.91538	0.00353	3.52469	0.00354	3.39346	0.00371	3.05412
0.00531	6.52486	0.00354	1.63039	0.00697	3.19502	0.00177	0.46603		0.00177	1.19619	0.00353664	2.76004	0.00530714	4.8286	0.00505	3.35774		0.00177	2.91747	0.00354	3.52838	0.00354	3.39637	0.00371	3.05673
0.00531	6.52964	0.00354	1.63149	0.00698	3.19816	0.00177	0.46603		0.00177	1.19679	0.00353899	2.76163	0.0053105	4.83284	0.00506	3.36093		0.00177	2.91906	0.00354	3.53261	0.00354	3.39922	0.00372	3.0593
0.00531	6.53438	0.00354	1.63199	0.00698	3.20135	0.00177	0.46553		0.00177	1.19794	0.00354134	2.76422	0.00531386	4.83757	0.00506	3.36352		0.00177	2.92116	0.00354	3.5363	0.00354	3.40273	0.00372	3.06245
0.00532	6.53856	0.00354	1.63254	0.00699	3.20399	0.00177	0.46657		0.00177	1.19909	0.00354369	2.76636	0.00531688	4.84231	0.00506	3.36616		0.00177	2.9233	0.00354	3.53998	0.00354	3.40618	0.00372	3.06556
0.00532	6.54329	0.00355	1.63358	0.00699	3.20663	0.00177	0.46603		0.00177	1.20024	0.0035457	2.76845	0.00532057	4.84654	0.00507	3.36935		0.00177	2.92539	0.00355	3.54312	0.00355	3.40908	0.00372	3.06818
0.00532	6.54753	0.00355	1.63463	0.007	3.20977	0.00177	0.46657		0.00177	1.202	0.00354805	2.77005	0.00532359	4.85073	0.00507	3.37199		0.00177	2.92803	0.00355	3.54681	0.00355	3.41259	0.00373	3.07133
0.00533	6.55176	0.00355	1.63567	0.007	3.21241	0.00178	0.46657		0.00178	1.202	0.00355007	2.77214	0.00532728	4.85441	0.00507	3.37458		0.00178	2.93067	0.00355	3.5505	0.00355	3.41604	0.00373	3.07444
0.00533	6.5565	0.00355	1.63672	0.007	3.21505	0.00178	0.46603		0.00178	1.20315	0.00355242	2.77478	0.00533031	4.85914	0.00508	3.37672		0.00178	2.93222	0.00355	3.55418	0.00355	3.41895	0.00373	3.07705
0.00533	6.56123	0.00355	1.63777	0.00701	3.21714	0.00178	0.46657		0.00178	1.2043	0.00355477	2.77638	0.00533366	4.86388	0.00508	3.37881		0.00178	2.93436	0.00355	3.55787	0.00356	3.4224	0.00373	3.08016
0.00534	6.56542	0.00356	1.63886	0.00701	3.21978	0.00178	0.46707		0.00178	1.20545	0.00355678	2.77847	0.00533702	4.86811	0.00508	3.38195		0.00178	2.93695	0.00356	3.56156	0.00356	3.42531	0.00374	3.08277
0.00534	6.5702	0.00356	1.63991	0.00702	3.22242	0.00178	0.46762		0.00178	1.20605	0.00355913	2.78056	0.00534038	4.87235	0.00508	3.38459		0.00178	2.93909	0.00356	3.56469	0.00356	3.42881	0.00374	3.08593
0.00534	6.57438	0.00356	1.64041	0.00702	3.22556	0.00178	0.46762		0.00178	1.2072	0.00356115	2.7832	0.00534373	4.87653	0.00509	3.38723		0.00178	2.94118	0.00356	3.56838	0.00356	3.43227	0.00374	3.08904
0.00535	6.57912	0.00356	1.64145	0.00703	3.2282	0.00178	0.46762		0.00178	1.20835	0.0035635	2.78529	0.00534709	4.88022	0.00509	3.39042		0.00178	2.94328	0.00356	3.57207	0.00356	3.43517	0.00374	3.09165
0.00535	6.5828	0.00357	1.64255	0.00703	3.23134	0.00178	0.46762		0.00178	1.21011	0.00356585	2.78744	0.00535045	4.88445	0.00509	3.39301		0.00178	2.94487	0.00357	3.5763	0.00357	3.43862	0.00375	3.09476
0.00535	6.58754	0.00357	1.64305	0.00704	3.23348	0.00178	0.46762		0.00178	1.21126	0.00356786	2.78898	0.0053538	4.88864	0.0051	3.3962		0.00178	2.94751	0.00357	3.57999	0.00357	3.44268	0.00375	3.09841
0.00536	6.59227	0.00357	1.64464	0.00704	3.23608	0.00179	0.46817		0.00179	1.21186	0.00357021	2.79107	0.00535716	4.89287	0.0051	3.39884		0.00179	2.9496	0.00357	3.58313	0.00357	3.44619	0.00375	3.10157
0.00536	6.59705	0.00357	1.64514	0.00704	3.23926	0.00179	0.46817		0.00179	1.21301	0.00357222	2.79371	0.00536052	4.89706	0.0051	3.40148		0.00179	2.9517	0.00357	3.58681	0.00357	3.44909	0.00375	3.10418
0.00536	6.60124	0.00357	1.64569	0.00705	3.2419	0.00179	0.46867		0.00179	1.21356	0.00357457	2.79586	0.00536354	4.90129	0.00511	3.40407		0.00179	2.95384	0.00357	3.59105	0.00358	3.45194	0.00375	3.10675
0.00537	6.60597	0.00358	1.64673	0.00705	3.24454	0.00179	0.46921		0.00179	1.21477	0.00357692	2.7974	0.00536723	4.90498	0.00511	3.40726		0.00179	2.95648	0.00358	3.59419	0.00358	3.45545	0.00376	3.1099
0.00537	6.6102	0.00358	1.64833	0.00706	3.24664	0.00179	0.46921		0.00179	1.21531	0.00357894	2.80004	0.00537025	4.90971	0.00511	3.4099		0.00179	2.95802	0.00358	3.59788	0.00358	3.45835	0.00376	3.11252
0.00537	6.61439	0.00358	1.64938	0.00706	3.24928	0.00179	0.46921		0.00179	1.21647	0.00358129	2.80213	0.00537361	4.9134	0.00512	3.41254		0.00179	2.96066	0.00358	3.60156	0.00358	3.46241	0.00376	3.11617
0.00538	6.61917	0.00358	1.64987	0.00707	3.25242	0.00179	0.46971		0.00179	1.21822	0.0035833	2.80373	0.0053773	4.91763	0.00512	3.41513		0.00179	2.96276	0.00358	3.60475	0.00358	3.46471	0.00376	3.11824
0.00538	6.62391	0.00359	1.65097	0.00707	3.25506	0.00179	0.46971		0.00179	1.21882	0.00358565	2.80582	0.00538033	4.92182	0.00512	3.41777		0.00179	2.96435	0.00359	3.60844	0.00359	3.46761	0.00377	3.12085
0.00538	6.62864	0.00359	1.65147	0.00708	3.2582	0.00179	0.47026		0.00179	1.21997	0.003588	2.80796	0.00538402	4.92551	0.00513	3.42041		0.00179	2.96644	0.00359	3.61262	0.00359	3.47107	0.00377	3.12396
0.00539	6.63337	0.00359	1.65251	0.00708	3.26034	0.0018	0.47026		0.0018	1.22112	0.00359002	2.81006	0.00538704	4.92974	0.00513	3.42305		0.0018	2.96908	0.00359	3.61631	0.00359	3.47457	0.00377	3.12712
0.00539	6.63761	0.00359	1.65306	0.00708	3.26298	0.0018	0.47026		0.0018	1.22227	0.00359237	2.81165	0.0053904	4.93343	0.00513	3.42674		0.0018	2.97123	0.00359	3.62	0.00359	3.47803	0.00377	3.13022
0.00539	6.64129	0.00359	1.65356	0.00709	3.26612	0.0018	0.47026		0.0018	1.22343	0.00359472	2.81374	0.00539375	4.93761	0.00514	3.42988		0.0018	2.97332	0.00359	3.62318	0.0036	3.48093	0.00378	3.13284
0.0054	6.64548	0.0036	1.65466	0.00709	3.26876	0.0018	0.47076		0.0018	1.22458	0.00359673	2.81638	0.00539711	4.94235	0.00514	3.43202		0.0018	2.97491	0.0036	3.62737	0.0036	3.48438	0.00378	3.13594
0.0054	6.65076	0.0036	1.6562	0.0071	3.2714	0.0018	0.47076		0.0018	1.22573	0.00359908	2.81848	0.00540047	4.94603	0.00514	3.43461		0.0018	2.97701	0.0036	3.63056	0.0036	3.48729	0.00378	3.13856
0.0054	6.65494	0.0036	1.65675	0.0071	3.27404	0.0018	0.47026		0.0018	1.22693	0.0036011	2.82057	0.00540383	4.95027	0.00514	3.4378		0.0018	2.9791	0.0036	3.63424	0.0036	3.49079	0.00378	3.14172
0.00541	6.65968	0.0036	1.65779	0.00711	3.27663	0.0018	0.47076		0.0018	1.22748	0.00360344	2.82271	0.00540718	4.9545	0.00515	3.44044		0.0018	2.98174	0.0036	3.63793	0.0036	3.49425	0.00379	3.14482
0.00541	6.66446	0.00361	1.65939	0.00711	3.27877	0.0018	0.47185		0.0018	1.22863	0.00360579	2.82425	0.00541054	4.95819	0.00515	3.44308		0.0018	2.98383	0.00361	3.64212	0.00361	3.4977	0.00379	3.14793
0.00541	6.66864	0.00361	1.66044	0.00712	3.28141	0.0018	0.47235		0.0018	1.22923	0.00360815	2.8269	0.0054139	4.96237	0.00515	3.44622		0.0018	2.98597	0.00361	3.6458	0.00361	3.5006	0.00379	3.15054
0.00542	6.67338	0.00361	1.66093	0.00712	3.28455	0.00181	0.47185		0.00181	1.23039	0.00361016	2.82904	0.00541725	4.96606	0.00516	3.44936		0.00181	2.98807	0.00361	3.65004	0.00361	3.50411	0.00379	3.1537
0.00542	6.67811	0.00361	1.66203	0.00712	3.28719	0.00181	0.47235		0.00181	1.23099	0.00361217	2.83113	0.00542027	4.9703	0.00516	3.452		0.00181	2.99071	0.00361	3.65318	0.00361	3.50702	0.00379	3.15632
0.00542	6.68235	0.00361	1.66308	0.00713	3.28983	0.00181	0.47185		0.00181	1.23269	0.00361452	2.83322	0.00542397	4.97398	0.00516	3.45519		0.00181	2.99225	0.00361	3.65582	0.00362	3.50932	0.0038	3.15839
0.00543	6.68708	0.00362	1.66357	0.00713	3.29242	0.00181	0.47235		0.00181	1.23384	0.00361687	2.83531	0.00542699	4.97767	0.00517	3.45833		0.00181	2.99489	0.00362	3.66005	0.00362	3.51277	0.0038	3.16149
0.00543	6.69131	0.00362	1.66462	0.00714	3.29506	0.00181	0.4729		0.00181	1.23504	0.00361922	2.83746	0.00543035	4.98185	0.00517	3.46042		0.00181	2.99703	0.00362	3.66424	0.00362	3.51683	0.0038	3.16514
0.00543	6.6955	0.00362	1.66572	0.00714	3.2977	0.00181	0.4729		0.00181	1.23619	0.00362124	2.839	0.0054337	4.98554	0.00517	3.46306		0.00181	2.99913	0.00362	3.66792	0.00362	3.51973	0.0038	3.16776
0.00544	6.70023	0.00362	1.66621	0.00715	3.30034	0.00181	0.47395		0.00181	1.23735	0.00362325	2.84164	0.00543706	4.98978	0.00518	3.46625		0.00181	3.00177	0.00362	3.67161	0.00362	3.52264	0.00381	3.17037
0.00544	6.70501	0.00363	1.66781	0.00715	3.30298	0.00181	0.47445		0.00181	1.23789	0.0036256	2.84378	0.00544042	4.99346	0.00518	3.46889		0.00181	3.00331	0.00363	3.6748	0.00363	3.52609	0.00381	3.17348
0.00544	6.7092	0.00363	1.66885	0.00716	3.30508	0.00181	0.47395		0.00181	1.2385	0.00362795	2.84533	0.00544377	4.99765	0.00518	3.47148		0.00181	3.00595	0.00363	3.67898	0.00363	3.5296	0.00381	3.17664
0.00545	6.71343	0.00363	1.6699	0.00716	3.30827	0.00182	0.4729		0.00182	1.24025	0.0036303	2.84797	0.00544713	5.00188	0.00519	3.47467		0.00182	3.00804	0.00363	3.68267	0.00363	3.5319	0.00381	3.17871
0.00545	6.71866	0.00363	1.67095	0.00716	3.31086	0.00182	0.47445		0.00182	1.2414	0.00363232	2.84956	0.00545049	5.00607	0.00519	3.47781		0.00182	3.01019	0.00363	3.68586	0.00363	3.5354	0.00382	3.18186
0.00545	6.7234	0.00363	1.6715	0.00717	3.3135	0.00182	0.47395		0.00182	1.24195	0.00363467	2.8522	0.00545384	5.0103	0.00519	3.48045		0.00182	3.01228	0.00364	3.69004	0.00364	3.53886	0.00382	3.18497
0.00546	6.72708	0.00364	1.67254	0.00717	3.31614	0.00182	0.47445		0.00182	1.2437	0.00363668	2.8543	0.0054572	5.01399	0.0052	3.48309		0.00182	3.01437	0.00364	3.69323	0.00364	3.54176	0.00382	3.18759
0.00546	6.73187	0.00364	1.67414	0.00718	3.31878	0.00182	0.47445		0.00182	1.24485	0.00363903	2.85639	0.00546056	5.01822	0.0052	3.48623		0.00182	3.01597	0.00364	3.69692	0.00364	3.54521	0.00382	3.19069
0.00546	6.73605	0.00364	1.67518	0.00718	3.32142	0.00182	0.47445		0.00182	1.24546	0.00364138	2.85798	0.00546392	5.02191	0.0052	3.48887		0.00182	3.01806	0.00364	3.7011	0.00364	3.54752	0.00382	3.19276
0.00547	6.74078	0.00364	1.67623	0.00719	3.32406	0.00182	0.47499		0.00182	1.246	0.00364339	2.86008	0.00546694	5.02609	0.00521	3.49206		0.00182	3.0207	0.00364	3.70479	0.00364	3.55102	0.00383	3.19592
0.00547	6.74552	0.00365	1.67678	0.00719	3.3272	0.00182	0.47554		0.00182	1.24721	0.00364574	2.86326	0.00547029	5.02978	0.00521	3.4947		0.00182	3.02279	0.00365	3.70848	0.00365	3.55448	0.00383	3.19903
0.00547	6.7503	0.00365	1.67832	0.0072	3.32929	0.00182	0.47554		0.00182	1.24836	0.00364776	2.86481	0.00547399	5.03402	0.00521	3.49729		0.00182	3.02543	0.00365	3.71216	0.00365	3.55738	0.00383	3.20164
0.00548	6.75449	0.00365	1.67937	0.0072	3.33143	0.00183	0.47554		0.00183	1.24891	0.00365011	2.8664	0.00547701	5.0382	0.00521	3.49993		0.00183	3.02703	0.00365	3.71535	0.00365	3.56029	0.00383	3.20426
0.00548	6.75872	0.00365	1.68046	0.0072	3.33457	0.00183	0.47554		0.00183	1.25006	0.00365246	2.86904	0.00548037	5.04189	0.00522	3.50257		0.00183	3.02912	0.00365	3.71899	0.00365	3.56434	0.00384	3.20791
0.00548	6.76291	0.00365	1.68201	0.00721	3.33721	0.00183	0.47604		0.00183	1.25181	0.00365447	2.87114	0.00548372	5.04557	0.00522	3.50571		0.00183	3.03126	0.00365	3.72323	0.00366	3.56725	0.00384	3.21052
0.00549	6.76764	0.00366	1.68256	0.00721	3.3393	0.00183	0.47604		0.00183	1.25296	0.00365682	2.87323	0.00548708	5.04981	0.00522	3.50835		0.00183	3.03335	0.00366	3.72636	0.00366	3.56955	0.00384	3.21259
0.00549	6.77242	0.00366	1.6836	0.00722	3.34194	0.00183	0.47659		0.00183	1.25357	0.00365884	2.87537	0.00549044	5.05399	0.00523	3.51099		0.00183	3.03545	0.00366	3.73005	0.00366	3.57245	0.00384	3.21521
0.00549	6.77715	0.00366	1.68415	0.00722	3.34513	0.00183	0.47709		0.00183	1.25411	0.00366119	2.87746	0.00549379	5.05768	0.00523	3.51363		0.00183	3.03809	0.00366	3.73374	0.00366	3.5759	0.00385	3.21831
0.0055	6.78134	0.00366	1.68569	0.00723	3.34772	0.00183	0.47709		0.00183	1.25532	0.00366354	2.87956	0.00549715	5.06087	0.00523	3.51731		0.00183	3.03968	0.00366	3.73797	0.00366	3.57941	0.00385	3.22147
0.0055	6.78607	0.00367	1.68674	0.00723	3.35036	0.00183	0.47709		0.00183	1.25647	0.00366555	2.88115	0.00550051	5.0656	0.00524	3.51996		0.00183	3.04232	0.00367	3.74166	0.00367	3.58286	0.00385	3.22458
0.0055	6.78976	0.00367	1.68784	0.00724	3.353	0.00183	0.47709		0.00183	1.25762	0.0036679	2.88379	0.00550386	5.06929	0.00524	3.5226		0.00183	3.04441	0.00367	3.7448	0.00367	3.58577	0.00385	3.22719
0.00551	6.79449	0.00367	1.68888	0.00724	3.3551	0.00184	0.47763		0.00184	1.25932	0.00366991	2.88588	0.00550722	5.07298	0.00524	3.52573		0.00184	3.04651	0.00367	3.74903	0.00367	3.58867	0.00386	3.22981
0.00551	6.79977	0.00367	1.68993	0.00724	3.35829	0.00184	0.47763		0.00184	1.25932	0.00367226	2.88798	0.00551024	5.07721	0.00525	3.52838		0.00184	3.04915	0.00367	3.75217	0.00367	3.59158	0.00386	3.23242
0.00551	6.80451	0.00367	1.69098	0.00725	3.36093	0.00184	0.47763		0.00184	1.26107	0.00367461	2.89012	0.00551394	5.08085	0.00525	3.53102		0.00184	3.05124	0.00367	3.75586	0.00368	3.59503	0.00386	3.23553
0.00552	6.80874	0.00368	1.69202	0.00725	3.36352	0.00184	0.47813		0.00184	1.26168	0.00367663	2.89276	0.00551696	5.08454	0.00525	3.53415		0.00184	3.05283	0.00368	3.76009	0.00368	3.59854	0.00386	3.23868
0.00552	6.81293	0.00368	1.69362	0.00726	3.36566	0.00184	0.47868		0.00184	1.26338	0.00367898	2.8943	0.00552031	5.08932	0.00526	3.53734		0.00184	3.05547	0.00368	3.76378	0.00368	3.60144	0.00386	3.2413
0.00552	6.81771	0.00368	1.69411	0.00726	3.3683	0.00184	0.47868		0.00184	1.26398	0.00368133	2.89694	0.00552401	5.093	0.00526	3.53998		0.00184	3.05757	0.00368	3.76747	0.00368	3.60429	0.00387	3.24386
0.00553	6.82294	0.00368	1.69466	0.00727	3.37144	0.00184	0.47923		0.00184	1.26458	0.00368368	2.89958	0.00552703	5.09669	0.00526	3.54208		0.00184	3.05966	0.00368	3.77115	0.00368	3.6078	0.00387	3.24702
0.00553	6.82717	0.00369	1.69626	0.00727	3.37353	0.00184	0.47923		0.00184	1.26573	0.00368569	2.90118	0.00553072	5.10142	0.00527	3.54521		0.00184	3.0618	0.00369	3.77484	0.00369	3.61125	0.00387	3.25013
0.00553	6.83191	0.00369	1.6973	0.00728	3.37567	0.00184	0.47923		0.00184	1.26688	0.00368771	2.90272	0.00553374	5.10511	0.00527	3.54786		0.00184	3.06389	0.00369	3.77798	0.00369	3.61416	0.00387	3.25274
0.00554	6.83614	0.00369	1.69835	0.00728	3.37826	0.00185	0.47973		0.00185	1.26743	0.00369006	2.90486	0.0055371	5.1093	0.00527	3.55154		0.00185	3.06653	0.00369	3.78221	0.00369	3.61706	0.00388	3.25536
0.00554	6.84088	0.00369	1.69994	0.00728	3.3809	0.00185	0.48027		0.00185	1.26919	0.00369241	2.90641	0.00554046	5.11298	0.00527	3.55473		0.00185	3.06813	0.00369	3.7859	0.00369	3.61997	0.00388	3.25797
0.00554	6.84506	0.00369	1.70099	0.00729	3.38409	0.00185	0.47973		0.00185	1.27034	0.00369476	2.90905	0.00554381	5.11722	0.00528	3.55732		0.00185	3.07022	0.00369	3.78959	0.0037	3.62287	0.00388	3.26058
0.00555	6.84979	0.0037	1.70149	0.00729	3.38673	0.00185	0.48027		0.00185	1.27094	0.00369677	2.91119	0.00554717	5.1209	0.00528	3.56051		0.00185	3.07231	0.0037	3.79327	0.0037	3.62572	0.00388	3.26315
0.00555	6.85458	0.0037	1.70258	0.0073	3.38883	0.00185	0.48027		0.00185	1.27209	0.00369912	2.91378	0.00555053	5.12509	0.00528	3.56315		0.00185	3.07441	0.0037	3.79696	0.0037	3.62863	0.00389	3.26576
0.00555	6.85931	0.0037	1.70363	0.0073	3.39147	0.00185	0.48077		0.00185	1.27269	0.00370113	2.91538	0.00555388	5.12932	0.00529	3.56684		0.00185	3.07705	0.0037	3.80065	0.0037	3.63153	0.00389	3.26838
0.00556	6.86349	0.0037	1.70517	0.00731	3.39411	0.00185	0.48077		0.00185	1.27439	0.00370348	2.91802	0.00555691	5.13301	0.00529	3.56948		0.00185	3.07914	0.0037	3.80433	0.0037	3.63504	0.00389	3.27153
0.00556	6.86773	0.00371	1.70627	0.00731	3.3967	0.00185	0.48077		0.00185	1.27499	0.00370583	2.92011	0.00556026	5.1367	0.00529	3.57207		0.00185	3.08128	0.00371	3.80802	0.00371	3.63789	0.00389	3.2741
0.00556	6.87246	0.00371	1.70732	0.00731	3.39934	0.00185	0.48132		0.00185	1.27615	0.00370785	2.92225	0.00556396	5.14093	0.0053	3.57526		0.00185	3.08283	0.00371	3.81221	0.00371	3.64079	0.00389	3.27671
0.00557	6.8772	0.00371	1.70836	0.00732	3.40148	0.00186	0.48182		0.00186	1.27615	0.0037102	2.92434	0.00556698	5.14407	0.0053	3.5784		0.00186	3.08497	0.00371	3.81539	0.00371	3.6437	0.0039	3.27933
0.00557	6.88193	0.00371	1.70996	0.00732	3.40462	0.00186	0.48182		0.00186	1.2779	0.00371221	2.92594	0.00557067	5.14831	0.0053	3.58104		0.00186	3.08761	0.00371	3.81908	0.00371	3.6466	0.0039	3.28194
0.00557	6.88666	0.00371	1.71046	0.00733	3.40726	0.00186	0.48182		0.00186	1.2796	0.00371456	2.92803	0.00557369	5.15194	0.00531	3.58417		0.00186	3.0902	0.00371	3.82327	0.00372	3.65005	0.0039	3.28505
0.00558	6.8909	0.00372	1.7115	0.00733	3.40935	0.00186	0.48237		0.00186	1.2802	0.00371691	2.93067	0.00557705	5.15563	0.00531	3.58681		0.00186	3.09234	0.00372	3.82695	0.00372	3.65241	0.0039	3.28717
0.00558	6.89508	0.00372	1.71255	0.00734	3.41254	0.00186	0.48237		0.00186	1.28135	0.00371893	2.93276	0.0055804	5.16041	0.00531	3.59		0.00186	3.09389	0.00372	3.83014	0.00372	3.65586	0.00391	3.29028
0.00558	6.89986	0.00372	1.71364	0.00734	3.41463	0.00186	0.48237		0.00186	1.2825	0.00372128	2.93486	0.00558376	5.1641	0.00532	3.59314		0.00186	3.09603	0.00372	3.83433	0.00372	3.65877	0.00391	3.29289
0.00559	6.90405	0.00372	1.71469	0.00735	3.41727	0.00186	0.48237		0.00186	1.28365	0.00372329	2.93695	0.00558712	5.16828	0.00532	3.59578		0.00186	3.09812	0.00372	3.83856	0.00372	3.66222	0.00391	3.296
0.00559	6.90933	0.00373	1.71623	0.00735	3.42041	0.00186	0.48292		0.00186	1.28426	0.00372564	2.93909	0.00559048	5.17197	0.00532	3.59892		0.00186	3.10076	0.00373	3.8417	0.00373	3.66512	0.00391	3.29861
0.00559	6.91351	0.00373	1.71728	0.00735	3.42305	0.00186	0.48292		0.00186	1.28541	0.00372799	2.94118	0.00559383	5.17621	0.00533	3.60211		0.00186	3.10285	0.00373	3.84539	0.00373	3.66748	0.00392	3.30073
0.0056	6.91775	0.00373	1.71838	0.00736	3.42515	0.00187	0.48341		0.00187	1.28656	0.00373001	2.94328	0.00559719	5.18039	0.00533	3.60525		0.00187	3.10495	0.00373	3.84907	0.00373	3.67033	0.00392	3.3033
0.0056	6.92303	0.00373	1.71992	0.00736	3.42729	0.00187	0.48341		0.00187	1.28716	0.00373236	2.94592	0.00560055	5.18463	0.00533	3.60789		0.00187	3.10709	0.00373	3.85331	0.00373	3.67323	0.00392	3.30591
0.0056	6.92722	0.00373	1.72047	0.00737	3.42988	0.00187	0.48341		0.00187	1.28831	0.00373437	2.94801	0.0056039	5.18776	0.00534	3.61053		0.00187	3.10918	0.00373	3.85645	0.00374	3.67614	0.00392	3.30853
0.00561	6.9325	0.00374	1.72152	0.00737	3.43252	0.00187	0.48396		0.00187	1.28946	0.00373672	2.9496	0.00560693	5.19145	0.00534	3.61367		0.00187	3.11182	0.00374	3.86013	0.00374	3.67844	0.00392	3.3106
0.00561	6.93723	0.00374	1.72256	0.00738	3.43516	0.00187	0.48396		0.00187	1.29122	0.00373907	2.95224	0.00561028	5.19569	0.00534	3.61736		0.00187	3.11391	0.00374	3.86382	0.00374	3.68135	0.00393	3.31321
0.00561	6.94146	0.00374	1.72361	0.00738	3.4378	0.00187	0.48446		0.00187	1.29176	0.00374108	2.95434	0.00561364	5.19937	0.00534	3.62		0.00187	3.11551	0.00374	3.86751	0.00374	3.68425	0.00393	3.31582
0.00562	6.9462	0.00374	1.72465	0.00739	3.44044	0.00187	0.48446		0.00187	1.29237	0.00374343	2.95648	0.005617	5.20356	0.00535	3.62264		0.00187	3.1176	0.00374	3.87174	0.00374	3.68715	0.00393	3.31844
0.00562	6.95038	0.00375	1.72575	0.00739	3.44253	0.00187	0.48446		0.00187	1.29352	0.00374545	2.95857	0.00562069	5.20779	0.00535	3.62528		0.00187	3.12024	0.00375	3.87543	0.00375	3.68946	0.00393	3.32051
0.00562	6.95512	0.00375	1.7273	0.0074	3.44517	0.00187	0.48501		0.00187	1.29467	0.0037478	2.96066	0.00562371	5.21148	0.00535	3.62896		0.00187	3.12233	0.00375	3.87911	0.00375	3.69181	0.00394	3.32263
0.00563	6.95935	0.00375	1.72834	0.0074	3.44781	0.00188	0.48551		0.00188	1.29582	0.00375015	2.9633	0.00562707	5.21517	0.00536	3.6321		0.00188	3.12497	0.00375	3.8833	0.00375	3.69466	0.00394	3.3252
0.00563	6.96408	0.00375	1.72944	0.0074	3.44991	0.00188	0.48551		0.00188	1.29703	0.00375216	2.9654	0.00563043	5.2194	0.00536	3.63529		0.00188	3.12657	0.00375	3.88649	0.00375	3.69587	0.00394	3.32628
0.00563	6.96882	0.00375	1.73048	0.00741	3.45305	0.00188	0.48605		0.00188	1.29757	0.00375451	2.96699	0.00563378	5.22304	0.00536	3.63843		0.00188	3.12866	0.00375	3.89018	0.00376	3.69587	0.00394	3.32628
0.00564	6.97355	0.00376	1.73153	0.00741	3.45569	0.00188	0.48605		0.00188	1.29872	0.00375653	2.96908	0.00563714	5.22727	0.00537	3.64107		0.00188	3.13075	0.00376	3.89331	0.00376	3.69757	0.00395	3.32781
0.00564	6.97778	0.00376	1.73258	0.00742	3.45833	0.00188	0.48605		0.00188	1.29988	0.00375888	2.97123	0.0056405	5.23096	0.00537	3.64426		0.00188	3.13339	0.00376	3.89755	0.00376	3.69932	0.00395	3.32939
0.00564	6.98252	0.00376	1.73362	0.00742	3.46152	0.00188	0.4866		0.00188	1.30108	0.00376123	2.97332	0.00564385	5.23519	0.00537	3.64685		0.00188	3.13499	0.00376	3.90124	0.00376	3.70047	0.00395	3.33042
0.00565	6.98725	0.00376	1.73522	0.00743	3.46306	0.00188	0.4871		0.00188	1.30163	0.00376358	2.97596	0.00564721	5.23938	0.00538	3.65054		0.00188	3.13763	0.00376	3.90492	0.00376	3.70223	0.00395	3.332
0.00565	6.99198	0.00377	1.73626	0.00743	3.4657	0.00188	0.4871		0.00188	1.30338	0.00376559	2.9775	0.00565057	5.24307	0.00538	3.65372		0.00188	3.13972	0.00377	3.90911	0.00377	3.70392	0.00396	3.33353
0.00565	6.99622	0.00377	1.73731	0.00743	3.46834	0.00188	0.48765		0.00188	1.30453	0.00376794	2.97965	0.00565392	5.2473	0.00538	3.65686		0.00188	3.14181	0.00377	3.91279	0.00377	3.70568	0.00396	3.33511
0.00566	7.00045	0.00377	1.73786	0.00744	3.47043	0.00189	0.4871		0.00189	1.30568	0.00377029	2.98174	0.00565695	5.25203	0.00539	3.66005		0.00189	3.14396	0.00377	3.91703	0.00377	3.70743	0.00396	3.33669
0.00566	7.00519	0.00377	1.73995	0.00744	3.47362	0.00189	0.48765		0.00189	1.30629	0.0037723	2.98383	0.00566064	5.25572	0.00539	3.66319		0.00189	3.14605	0.00377	3.92017	0.00377	3.70973	0.00396	3.33876
0.00566	7.00992	0.00377	1.7405	0.00745	3.47626	0.00189	0.48815		0.00189	1.30744	0.00377465	2.98647	0.00566366	5.25886	0.00539	3.66583		0.00189	3.14814	0.00377	3.92385	0.00378	3.71149	0.00396	3.34034
0.00567	7.01465	0.00378	1.74154	0.00745	3.47885	0.00189	0.48815		0.00189	1.30859	0.00377667	2.98856	0.00566702	5.26255	0.0054	3.66897		0.00189	3.15023	0.00378	3.92754	0.00378	3.71379	0.00397	3.34241
0.00567	7.01884	0.00378	1.74259	0.00746	3.48149	0.00189	0.48815		0.00189	1.30919	0.00377902	2.99071	0.00567037	5.26678	0.0054	3.67216		0.00189	3.15238	0.00378	3.93123	0.00378	3.71554	0.00397	3.34399
0.00567	7.02362	0.00378	1.74418	0.00746	3.48364	0.00189	0.48815		0.00189	1.31034	0.00378137	2.9928	0.00567373	5.27096	0.0054	3.6748		0.00189	3.15447	0.00378	3.93491	0.00378	3.71784	0.00397	3.34606
0.00568	7.0278	0.00378	1.74523	0.00747	3.48623	0.00189	0.48869		0.00189	1.31149	0.00378338	2.99489	0.00567709	5.2752	0.0054	3.67794		0.00189	3.15711	0.00378	3.93915	0.00378	3.72015	0.00397	3.34813
0.00568	7.03308	0.00379	1.74628	0.00747	3.48887	0.00189	0.48919		0.00189	1.31264	0.00378573	2.99703	0.00568044	5.27889	0.00541	3.68162		0.00189	3.1592	0.00379	3.94284	0.00379	3.72075	0.00398	3.34867
0.00568	7.03727	0.00379	1.74787	0.00748	3.49151	0.00189	0.48919		0.00189	1.3138	0.00378775	2.99913	0.0056838	5.28312	0.00541	3.68476		0.00189	3.1608	0.00379	3.94652	0.00379	3.7219	0.00398	3.34971
0.00569	7.0415	0.00379	1.74837	0.00748	3.4936	0.0019	0.48919		0.0019	1.3144	0.0037901	3.00122	0.00568716	5.28731	0.00541	3.6874		0.0019	3.16344	0.00379	3.95021	0.00379	3.72305	0.00398	3.35075
0.00569	7.04624	0.00379	1.74942	0.00748	3.49624	0.0019	0.48974		0.0019	1.31555	0.00379245	3.00386	0.00569052	5.29099	0.00542	3.69059		0.0019	3.16553	0.00379	3.95439	0.00379	3.7248	0.00398	3.35232
0.00569	7.05097	0.00379	1.75101	0.00749	3.49888	0.0019	0.48974		0.0019	1.3167	0.00379446	3.00595	0.00569387	5.29523	0.00542	3.69373		0.0019	3.16762	0.00379	3.95863	0.0038	3.72656	0.00399	3.3539
0.0057	7.0557	0.0038	1.75206	0.00749	3.50152	0.0019	0.48974		0.0019	1.31785	0.00379681	3.00804	0.00569689	5.29891	0.00542	3.69692		0.0019	3.17026	0.0038	3.96177	0.0038	3.72826	0.00399	3.35543
0.0057	7.06049	0.0038	1.7531	0.0075	3.50361	0.0019	0.49029		0.0019	1.319	0.00379882	3.01019	0.00570059	5.3031	0.00543	3.69951		0.0019	3.17235	0.0038	3.96496	0.0038	3.72946	0.00399	3.35652
0.0057	7.06467	0.0038	1.75415	0.0075	3.50625	0.0019	0.49029		0.0019	1.3196	0.00380117	3.01173	0.00570361	5.30679	0.00543	3.7027		0.0019	3.17395	0.0038	3.96914	0.0038	3.73116	0.00399	3.35805
0.00571	7.06891	0.0038	1.75524	0.00751	3.5089	0.0019	0.49079		0.0019	1.32076	0.00380352	3.01437	0.00570697	5.31047	0.00543	3.70584		0.0019	3.17659	0.0038	3.97283	0.0038	3.73292	0.00399	3.35962
0.00571	7.07364	0.00381	1.75679	0.00751	3.51154	0.0019	0.49079		0.0019	1.32251	0.00380554	3.01651	0.00571066	5.31416	0.00544	3.70848		0.0019	3.17868	0.00381	3.97652	0.00381	3.73522	0.004	3.3617
0.00571	7.07837	0.00381	1.75838	0.00752	3.51363	0.0019	0.49133		0.0019	1.32306	0.00380789	3.01861	0.00571368	5.31889	0.00544	3.71216		0.0019	3.18082	0.00381	3.9802	0.00381	3.73697	0.004	3.36327
0.00572	7.08311	0.00381	1.75893	0.00752	3.51627	0.00191	0.49133		0.00191	1.32421	0.0038099	3.0207	0.00571737	5.32313	0.00544	3.71535		0.00191	3.18292	0.00381	3.98444	0.00381	3.73872	0.004	3.36485
0.00572	7.08734	0.00381	1.75998	0.00752	3.51891	0.00191	0.49183		0.00191	1.32541	0.00381225	3.02279	0.00572039	5.32681	0.00545	3.71794		0.00191	3.18501	0.00381	3.98867	0.00381	3.73988	0.004	3.36589
0.00572	7.09207	0.00381	1.76102	0.00753	3.521	0.00191	0.49183		0.00191	1.32596	0.0038146	3.02493	0.00572375	5.3305	0.00545	3.72113		0.00191	3.1871	0.00381	3.99181	0.00382	3.74163	0.00401	3.36747
0.00573	7.09626	0.00382	1.76207	0.00753	3.52414	0.00191	0.49183		0.00191	1.32711	0.00381662	3.02703	0.00572711	5.33469	0.00545	3.72377		0.00191	3.1887	0.00382	3.9955	0.00382	3.74278	0.00401	3.3685
0.00573	7.10099	0.00382	1.76366	0.00754	3.52628	0.00191	0.49238		0.00191	1.32826	0.00381897	3.02912	0.00573046	5.33892	0.00546	3.72746		0.00191	3.19134	0.00382	3.99918	0.00382	3.74508	0.00401	3.37057
0.00573	7.10577	0.00382	1.76471	0.00754	3.52783	0.00191	0.49238		0.00191	1.32887	0.00382098	3.03126	0.00573382	5.34261	0.00546	3.73005		0.00191	3.19398	0.00382	4.00287	0.00382	3.74623	0.00401	3.37161
0.00574	7.10996	0.00382	1.76521	0.00755	3.53102	0.00191	0.49288		0.00191	1.33002	0.00382333	3.03385	0.00573718	5.34684	0.00546	3.73324		0.00191	3.19557	0.00382	4.00656	0.00382	3.74738	0.00402	3.37264
0.00574	7.11469	0.00383	1.7663	0.00755	3.53366	0.00191	0.49288		0.00191	1.33117	0.00382568	3.03599	0.00574054	5.35103	0.00547	3.73638		0.00191	3.19816	0.00383	4.01074	0.00383	3.74914	0.00402	3.37422
0.00574	7.11997	0.00383	1.7668	0.00756	3.5363	0.00191	0.49288		0.00191	1.33232	0.0038277	3.03754	0.00574389	5.35526	0.00547	3.73957		0.00191	3.2003	0.00383	4.01443	0.00383	3.75089	0.00402	3.3758
0.00575	7.12421	0.00383	1.7689	0.00756	3.53784	0.00192	0.49343		0.00192	1.33352	0.00383005	3.03968	0.00574691	5.3584	0.00547	3.74271		0.00192	3.2024	0.00383	4.01812	0.00383	3.75259	0.00402	3.37733
0.00575	7.12839	0.00383	1.77049	0.00756	3.54103	0.00192	0.49398		0.00192	1.33407	0.0038324	3.04232	0.00575061	5.36264	0.00547	3.74589		0.00192	3.20449	0.00383	4.0218	0.00383	3.7538	0.00403	3.37842
0.00575	7.13313	0.00383	1.77154	0.00757	3.54367	0.00192	0.49398		0.00192	1.33522	0.00383441	3.04491	0.00575363	5.36632	0.00548	3.74848		0.00192	3.20713	0.00383	4.02549	0.00384	3.75549	0.00403	3.37994
0.00576	7.13736	0.00384	1.77258	0.00757	3.54521	0.00192	0.49398		0.00192	1.33637	0.00383676	3.04651	0.00575699	5.37106	0.00548	3.75167		0.00192	3.20922	0.00384	4.02972	0.00384	3.7561	0.00403	3.38049
0.00576	7.14209	0.00384	1.77418	0.00758	3.5484	0.00192	0.49447		0.00192	1.33813	0.00383911	3.0486	0.00576034	5.37474	0.00548	3.75481		0.00192	3.21082	0.00384	4.03341	0.00384	3.75665	0.00403	3.38098
0.00576	7.14683	0.00384	1.77522	0.00758	3.55104	0.00192	0.49447		0.00192	1.33928	0.00384112	3.05074	0.0057637	5.37893	0.00549	3.75745		0.00192	3.21291	0.00384	4.0371	0.00384	3.75785	0.00403	3.38207
0.00577	7.15156	0.00384	1.77577	0.00759	3.55314	0.00192	0.49502		0.00192	1.34043	0.00384347	3.05283	0.00576739	5.38316	0.00549	3.76009		0.00192	3.21505	0.00384	4.04133	0.00384	3.7584	0.00404	3.38256
0.00577	7.15579	0.00385	1.77682	0.00759	3.55578	0.00192	0.49502		0.00192	1.34043	0.00384582	3.05547	0.00577041	5.38735	0.00549	3.76378		0.00192	3.21714	0.00385	4.04447	0.00385	3.76015	0.00404	3.38414
0.00577	7.16053	0.00385	1.77891	0.00759	3.55787	0.00192	0.49502		0.00192	1.34158	0.00384784	3.05757	0.00577377	5.39054	0.0055	3.76692		0.00192	3.21978	0.00385	4.04871	0.00385	3.7613	0.00404	3.38517
0.00578	7.16471	0.00385	1.77946	0.0076	3.56051	0.00193	0.49502		0.00193	1.34279	0.00385019	3.05966	0.00577713	5.39472	0.0055	3.76956		0.00193	3.22188	0.00385	4.05289	0.00385	3.76306	0.00404	3.38675
0.00578	7.1695	0.00385	1.77996	0.0076	3.56315	0.00193	0.49552		0.00193	1.34394	0.0038522	3.06125	0.00578048	5.39841	0.0055	3.77275		0.00193	3.22397	0.00385	4.05608	0.00385	3.76421	0.00405	3.38779
0.00578	7.17423	0.00385	1.78155	0.00761	3.56524	0.00193	0.49552		0.00193	1.34509	0.00385455	3.06389	0.00578384	5.40264	0.00551	3.77589		0.00193	3.22661	0.00385	4.05977	0.00386	3.76476	0.00405	3.38828
0.00579	7.17896	0.00386	1.78314	0.00761	3.56788	0.00193	0.49552		0.00193	1.34564	0.0038569	3.06599	0.0057872	5.40688	0.00551	3.77907		0.00193	3.2287	0.00386	4.06345	0.00386	3.76596	0.00405	3.38937
0.00579	7.18265	0.00386	1.78419	0.00762	3.57052	0.00193	0.49607		0.00193	1.34739	0.00385892	3.06813	0.00579056	5.41161	0.00551	3.78221		0.00193	3.23084	0.00386	4.06764	0.00386	3.76536	0.00405	3.38882
0.00579	7.18793	0.00386	1.78524	0.00762	3.57316	0.00193	0.49552		0.00193	1.34854	0.00386127	3.07022	0.00579358	5.4153	0.00552	3.78535		0.00193	3.23294	0.00386	4.07132	0.00386	3.76536	0.00406	3.38882
0.0058	7.19266	0.00386	1.78578	0.00763	3.5763	0.00193	0.49607		0.00193	1.34969	0.00386362	3.07231	0.00579693	5.41898	0.00552	3.78854		0.00193	3.23503	0.00386	4.07501	0.00386	3.76476	0.00406	3.38828
0.0058	7.19685	0.00387	1.78733	0.00763	3.5784	0.00193	0.49711		0.00193	1.3509	0.00386563	3.07441	0.00580063	5.42267	0.00552	3.79118		0.00193	3.23717	0.00387	4.07925	0.00387	3.76421	0.00406	3.38779
0.0058	7.20158	0.00387	1.78788	0.00764	3.58104	0.00193	0.49711		0.00193	1.35145	0.00386798	3.07655	0.00580365	5.42685	0.00553	3.79432		0.00193	3.23926	0.00387	4.08293	0.00387	3.76306	0.00406	3.38675
0.00581	7.20581	0.00387	1.78892	0.00764	3.58313	0.00194	0.49711		0.00194	1.3526	0.00386999	3.07914	0.00580734	5.43054	0.00553	3.79746		0.00194	3.24136	0.00387	4.08662	0.00387	3.75955	0.00407	3.38359
0.00581	7.21055	0.00387	1.78997	0.00764	3.58577	0.00194	0.49766		0.00194	1.35375	0.00387234	3.08128	0.00581036	5.43478	0.00553	3.8001		0.00194	3.24345	0.00387	4.0908	0.00387	3.7561	0.00407	3.38049
0.00581	7.21423	0.00387	1.79156	0.00765	3.58786	0.00194	0.49766		0.00194	1.35435	0.00387436	3.08337	0.00581372	5.43846	0.00554	3.80379		0.00194	3.24559	0.00387	4.09449	0.00388	3.75259	0.00407	3.37733
0.00582	7.21952	0.00388	1.79261	0.00765	3.5905	0.00194	0.49816		0.00194	1.3555	0.00387671	3.08547	0.00581708	5.44265	0.00554	3.80697		0.00194	3.24823	0.00388	4.09818	0.00388	3.74799	0.00407	3.37319
0.00582	7.2237	0.00388	1.79316	0.00766	3.59314	0.00194	0.49816		0.00194	1.3561	0.00387906	3.08761	0.00582043	5.44688	0.00554	3.81011		0.00194	3.25032	0.00388	4.10186	0.00388	3.74278	0.00407	3.3685
0.00582	7.22898	0.00388	1.7942	0.00766	3.59523	0.00194	0.49816		0.00194	1.3578	0.00388107	3.0897	0.00582379	5.45107	0.00554	3.81275		0.00194	3.25192	0.00388	4.1061	0.00388	3.73757	0.00408	3.36382
0.00583	7.23322	0.00388	1.79575	0.00767	3.59738	0.00194	0.49816		0.00194	1.35841	0.00388342	3.09179	0.00582715	5.45475	0.00555	3.81589		0.00194	3.25451	0.00388	4.10979	0.00388	3.73467	0.00408	3.3612
0.00583	7.23795	0.00389	1.79734	0.00767	3.60052	0.00194	0.49816		0.00194	1.35901	0.00388577	3.09339	0.0058305	5.45844	0.00555	3.81908		0.00194	3.25715	0.00389	4.11347	0.00389	3.73231	0.00408	3.35908
0.00583	7.24164	0.00389	1.79734	0.00767	3.60316	0.00194	0.49921		0.00194	1.36071	0.00388779	3.09653	0.00583386	5.46213	0.00555	3.82222		0.00194	3.25874	0.00389	4.11716	0.00389	3.73061	0.00408	3.35755
0.00584	7.24637	0.00389	1.79894	0.00768	3.60475	0.00195	0.49921		0.00195	1.36246	0.00389014	3.09867	0.00583722	5.46636	0.00556	3.82541		0.00195	3.26138	0.00389	4.12134	0.00389	3.72946	0.00409	3.35652
0.00584	7.25215	0.00389	1.79998	0.00768	3.60789	0.00195	0.49921		0.00195	1.36361	0.00389215	3.10021	0.00584058	5.4706	0.00556	3.82909		0.00195	3.26348	0.00389	4.12453	0.00389	3.72886	0.00409	3.35597
0.00584	7.25638	0.00389	1.80158	0.00769	3.60998	0.00195	0.49975		0.00195	1.36421	0.0038945	3.10285	0.0058436	5.47478	0.00556	3.83174		0.00195	3.26557	0.00389	4.12822	0.0039	3.72826	0.00409	3.35543
0.00585	7.26057	0.0039	1.80208	0.00769	3.61262	0.00195	0.49975		0.00195	1.36537	0.00389685	3.10549	0.00584729	5.47902	0.00557	3.83487		0.00195	3.26771	0.0039	4.13241	0.0039	3.72826	0.00409	3.35543
0.00585	7.2648	0.0039	1.80312	0.0077	3.61476	0.00195	0.50025		0.00195	1.36591	0.00389886	3.10759	0.00585031	5.4832	0.00557	3.83801		0.00195	3.2698	0.0039	4.13609	0.0039	3.72886	0.0041	3.35597
0.00585	7.26954	0.0039	1.80422	0.0077	3.61736	0.00195	0.50025		0.00195	1.36712	0.00390121	3.10973	0.00585367	5.48689	0.00557	3.8412		0.00195	3.2719	0.0039	4.14033	0.0039	3.72886	0.0041	3.35597
0.00586	7.27377	0.0039	1.80576	0.00771	3.6195	0.00195	0.50025		0.00195	1.36882	0.00390323	3.11182	0.00585736	5.49058	0.00558	3.84489		0.00195	3.27404	0.0039	4.14401	0.0039	3.72946	0.0041	3.35652
0.00586	7.2785	0.00391	1.80631	0.00771	3.62214	0.00195	0.5008		0.00195	1.36942	0.00390558	3.11342	0.00586038	5.49481	0.00558	3.84803		0.00195	3.27663	0.00391	4.1477	0.00391	3.73001	0.0041	3.35701
0.00586	7.28373	0.00391	1.80736	0.00772	3.62528	0.00195	0.5008		0.00195	1.37057	0.00390793	3.11601	0.00586407	5.499	0.00558	3.85122		0.00195	3.27877	0.00391	4.15139	0.00391	3.73061	0.0041	3.35755
0.00587	7.28797	0.00391	1.8084	0.00772	3.62737	0.00196	0.5008		0.00196	1.37172	0.00390994	3.11815	0.0058671	5.50323	0.00559	3.85386		0.00196	3.28086	0.00391	4.15507	0.00391	3.73176	0.00411	3.35859
0.00587	7.2922	0.00391	1.80945	0.00772	3.63001	0.00196	0.5013		0.00196	1.37287	0.00391229	3.12024	0.00587045	5.50742	0.00559	3.85699		0.00196	3.28296	0.00391	4.15926	0.00391	3.73231	0.00411	3.35908
0.00587	7.29639	0.00391	1.8105	0.00773	3.6321	0.00196	0.50185		0.00196	1.37287	0.00391464	3.12288	0.00587381	5.5106	0.00559	3.86013		0.00196	3.2856	0.00391	4.16349	0.00392	3.73407	0.00411	3.36066
0.00588	7.30112	0.00392	1.81104	0.00773	3.63474	0.00196	0.50185		0.00196	1.37463	0.00391666	3.12497	0.00587717	5.51534	0.0056	3.86332		0.00196	3.28769	0.00392	4.16718	0.00392	3.73522	0.00411	3.3617
0.00588	7.3069	0.00392	1.81264	0.00774	3.63689	0.00196	0.50185		0.00196	1.37578	0.00391901	3.12657	0.00588052	5.51957	0.0056	3.86701		0.00196	3.28983	0.00392	4.17087	0.00392	3.73637	0.00412	3.36273
0.00588	7.31059	0.00392	1.81314	0.00774	3.63948	0.00196	0.5024		0.00196	1.37693	0.00392102	3.12921	0.00588388	5.52376	0.0056	3.86965		0.00196	3.29192	0.00392	4.17455	0.00392	3.73697	0.00412	3.36327
0.00589	7.31482	0.00392	1.81418	0.00775	3.64162	0.00196	0.5024		0.00196	1.37808	0.00392337	3.1313	0.00588724	5.52799	0.00561	3.87279		0.00196	3.29352	0.00392	4.17874	0.00392	3.73812	0.00412	3.36431
0.00589	7.31956	0.00393	1.81528	0.00775	3.64371	0.00196	0.50185		0.00196	1.37929	0.00392572	3.13339	0.0058906	5.53113	0.00561	3.87593		0.00196	3.29561	0.00393	4.18243	0.00393	3.73927	0.00412	3.36535
0.00589	7.32429	0.00393	1.81682	0.00776	3.64685	0.00196	0.5024		0.00196	1.37983	0.00392774	3.13499	0.00589395	5.53537	0.00561	3.87961		0.00196	3.2977	0.00393	4.18561	0.00393	3.74042	0.00413	3.36638
0.0059	7.32902	0.00393	1.81737	0.00776	3.64899	0.00197	0.5024		0.00197	1.38098	0.00393009	3.13763	0.00589731	5.53955	0.00561	3.88225		0.00197	3.30034	0.00393	4.1893	0.00393	3.74218	0.00413	3.36796
0.0059	7.33326	0.00393	1.81842	0.00776	3.65158	0.00197	0.50289		0.00197	1.38213	0.0039321	3.14027	0.00590033	5.54379	0.00562	3.88489		0.00197	3.30244	0.00393	4.19349	0.00393	3.74393	0.00413	3.36954
0.0059	7.33749	0.00393	1.81946	0.00777	3.65422	0.00197	0.50344		0.00197	1.38334	0.00393445	3.14236	0.00590369	5.54797	0.00562	3.88858		0.00197	3.30508	0.00393	4.19717	0.00394	3.74508	0.00413	3.37057
0.00591	7.34222	0.00394	1.82051	0.00777	3.65582	0.00197	0.50394		0.00197	1.38449	0.0039368	3.14396	0.00590705	5.55116	0.00562	3.89227		0.00197	3.30772	0.00394	4.20141	0.00394	3.74684	0.00413	3.37215
0.00591	7.34696	0.00394	1.82106	0.00778	3.65846	0.00197	0.50394		0.00197	1.38504	0.00393881	3.14605	0.0059104	5.55534	0.00563	3.89491		0.00197	3.30931	0.00394	4.20455	0.00394	3.74853	0.00414	3.37368
0.00591	7.35114	0.00394	1.8221	0.00778	3.6611	0.00197	0.50449		0.00197	1.38679	0.00394116	3.14814	0.00591376	5.55958	0.00563	3.89805		0.00197	3.3114	0.00394	4.20878	0.00394	3.75089	0.00414	3.3758
0.00592	7.35593	0.00394	1.8237	0.00779	3.66319	0.00197	0.50449		0.00197	1.38794	0.00394351	3.15078	0.00591712	5.56381	0.00563	3.90124		0.00197	3.3135	0.00394	4.21302	0.00394	3.75259	0.00414	3.37733
0.00592	7.36011	0.00395	1.82475	0.00779	3.66583	0.00197	0.50449		0.00197	1.38909	0.00394553	3.15287	0.00592047	5.568	0.00564	3.90437		0.00197	3.31564	0.00395	4.2172	0.00395	3.75434	0.00414	3.37891
0.00592	7.36484	0.00395	1.82579	0.0078	3.66847	0.00197	0.50499		0.00197	1.3897	0.00394788	3.15447	0.00592383	5.57168	0.00564	3.90701		0.00197	3.31823	0.00395	4.22034	0.00395	3.75665	0.00415	3.38098
0.00593	7.36958	0.00395	1.82684	0.0078	3.67111	0.00198	0.50499		0.00198	1.39145	0.00395023	3.15711	0.00592719	5.57592	0.00564	3.9102		0.00198	3.32037	0.00395	4.22457	0.00395	3.759	0.00415	3.3831
0.00593	7.37486	0.00395	1.82788	0.0078	3.6732	0.00198	0.50553		0.00198	1.392	0.00395224	3.1592	0.00593054	5.57961	0.00565	3.91334		0.00198	3.32246	0.00395	4.22826	0.00395	3.7607	0.00415	3.38463
0.00593	7.37909	0.00395	1.82843	0.00781	3.6753	0.00198	0.50553		0.00198	1.39375	0.00395459	3.16129	0.0059339	5.58379	0.00565	3.91648		0.00198	3.32456	0.00395	4.2325	0.00396	3.76245	0.00415	3.38621
0.00594	7.38328	0.00396	1.83003	0.00781	3.67794	0.00198	0.50553		0.00198	1.3949	0.00395661	3.16344	0.00593726	5.58852	0.00565	3.92017		0.00198	3.3267	0.00396	4.23618	0.00396	3.76421	0.00416	3.38779
0.00594	7.38801	0.00396	1.83052	0.00782	3.68003	0.00198	0.50608		0.00198	1.39551	0.00395896	3.16608	0.00594062	5.59221	0.00566	3.92336		0.00198	3.32879	0.00396	4.23932	0.00396	3.76651	0.00416	3.38986
0.00594	7.39225	0.00396	1.83157	0.00782	3.68267	0.00198	0.50608		0.00198	1.39606	0.00396097	3.16762	0.00594364	5.5959	0.00566	3.926		0.00198	3.33088	0.00396	4.24356	0.00396	3.76826	0.00416	3.39144
0.00595	7.39698	0.00396	1.83316	0.00783	3.68531	0.00198	0.50608		0.00198	1.39721	0.00396332	3.16976	0.00594699	5.60063	0.00566	3.92968		0.00198	3.33352	0.00396	4.24774	0.00396	3.77056	0.00416	3.39351
0.00595	7.40171	0.00397	1.83371	0.00783	3.6874	0.00198	0.50658		0.00198	1.39836	0.00396567	3.17235	0.00595035	5.60432	0.00567	3.93232		0.00198	3.33562	0.00397	4.25198	0.00397	3.77232	0.00417	3.39509
0.00595	7.40595	0.00397	1.83476	0.00783	3.68955	0.00198	0.50713		0.00198	1.39956	0.00396768	3.1745	0.00595404	5.60855	0.00567	3.93596		0.00198	3.33826	0.00397	4.25616	0.00397	3.77462	0.00417	3.39716
0.00596	7.41013	0.00397	1.83581	0.00784	3.69268	0.00199	0.50713		0.00199	1.40071	0.00397003	3.17604	0.00595706	5.61224	0.00567	3.93915		0.00199	3.34035	0.00397	4.25985	0.00397	3.77637	0.00417	3.39874
0.00596	7.41437	0.00397	1.83685	0.00784	3.69478	0.00199	0.50713		0.00199	1.40186	0.00397238	3.17818	0.00596042	5.61647	0.00567	3.94229		0.00199	3.34194	0.00397	4.26353	0.00397	3.77868	0.00417	3.40081
0.00596	7.41965	0.00397	1.83845	0.00785	3.69742	0.00199	0.50763		0.00199	1.40301	0.0039744	3.18028	0.00596378	5.62066	0.00568	3.94597		0.00199	3.34459	0.00397	4.26722	0.00398	3.78098	0.00417	3.40288
0.00597	7.42438	0.00398	1.83894	0.00785	3.69951	0.00199	0.50817		0.00199	1.40362	0.00397675	3.18292	0.00596714	5.62489	0.00568	3.94916		0.00199	3.34668	0.00398	4.27041	0.00398	3.78213	0.00418	3.40392
0.00597	7.42856	0.00398	1.83949	0.00786	3.70215	0.00199	0.50817		0.00199	1.40532	0.00397876	3.18501	0.00597049	5.62908	0.00568	3.9518		0.00199	3.34932	0.00398	4.2741	0.00398	3.78449	0.00418	3.40604
0.00597	7.4333	0.00398	1.84054	0.00786	3.70479	0.00199	0.50763		0.00199	1.40592	0.00398111	3.18765	0.00597385	5.63277	0.00569	3.95494		0.00199	3.35141	0.00398	4.27828	0.00398	3.78564	0.00418	3.40707
0.00598	7.43753	0.00398	1.84158	0.00787	3.70688	0.00199	0.50867		0.00199	1.40707	0.00398346	3.18974	0.00597721	5.637	0.00569	3.95863		0.00199	3.35405	0.00398	4.28252	0.00398	3.78739	0.00418	3.40865
0.00598	7.44226	0.00399	1.84263	0.00787	3.70903	0.00199	0.50922		0.00199	1.40822	0.00398548	3.19188	0.00598056	5.64119	0.00569	3.96177		0.00199	3.35565	0.00399	4.28565	0.00399	3.78909	0.00419	3.41018
0.00598	7.447	0.00399	1.84423	0.00787	3.71167	0.00199	0.50922		0.00199	1.40937	0.00398783	3.19343	0.00598359	5.64487	0.0057	3.96441		0.00199	3.35774	0.00399	4.28934	0.00399	3.79144	0.00419	3.4123
0.00599	7.45173	0.00399	1.84527	0.00788	3.71426	0.002	0.50922		0.002	1.40997	0.00398984	3.19557	0.00598728	5.64856	0.0057	3.9681		0.002	3.36038	0.00399	4.29407	0.00399	3.79314	0.00419	3.41383
0.00599	7.45597	0.00399	1.84582	0.00788	3.7169	0.002	0.50977		0.002	1.41173	0.00399219	3.19816	0.0059903	5.65279	0.0057	3.97128		0.002	3.36247	0.00399	4.29776	0.00399	3.7955	0.00419	3.41595
0.00599	7.4607	0.00399	1.84687	0.00789	3.71899	0.002	0.50922		0.002	1.41288	0.00399454	3.2003	0.00599399	5.65698	0.00571	3.97442		0.002	3.36461	0.00399	4.302	0.004	3.7972	0.0042	3.41748
0.006	7.46543	0.004	1.84791	0.00789	3.72113	0.002	0.50922		0.002	1.41403	0.00399655	3.2024	0.00599701	5.66066	0.00571	3.97761		0.002	3.36671	0.004	4.30618	0.004	3.79956	0.0042	3.4196
0.006	7.46967	0.004	1.84951	0.0079	3.72427	0.002	0.51027		0.002	1.41518	0.0039989	3.20449	0.00600037	5.6649	0.00571	3.98075		0.002	3.36935	0.004	4.30937	0.004	3.80186	0.0042	3.42167
0.006	7.4744	0.004	1.85105	0.0079	3.72636	0.002	0.51082		0.002	1.41578	0.00400125	3.20663	0.00600373	5.66913	0.00572	3.98444		0.002	3.37089	0.004	4.31306	0.004	3.80416	0.0042	3.42374
0.00601	7.47913	0.004	1.8516	0.00791	3.729	0.002	0.51131		0.002	1.41748	0.00400327	3.20872	0.00600708	5.67332	0.00572	3.98708		0.002	3.37303	0.004	4.31724	0.004	3.80531	0.0042	3.42478
0.00601	7.48337	0.00401	1.85215	0.00791	3.73115	0.002	0.51131		0.002	1.41809	0.00400562	3.21082	0.00601078	5.67755	0.00572	3.99076		0.002	3.37567	0.00401	4.32093	0.00401	3.80767	0.00421	3.4269
0.00601	7.48755	0.00401	1.85319	0.00792	3.73324	0.002	0.51131		0.002	1.41863	0.00400763	3.21291	0.0060138	5.68124	0.00573	3.9939		0.002	3.37777	0.00401	4.32516	0.00401	3.80997	0.00421	3.42897
0.00602	7.49179	0.00401	1.85424	0.00792	3.73533	0.00201	0.51082		0.00201	1.41978	0.00400998	3.21555	0.00601716	5.68543	0.00573	3.99709		0.00201	3.37986	0.00401	4.32885	0.00401	3.81227	0.00421	3.43104
0.00602	7.49702	0.00401	1.85529	0.00792	3.73742	0.00201	0.51131		0.00201	1.42154	0.00401233	3.21769	0.00602051	5.68966	0.00573	4.00023		0.00201	3.3825	0.00401	4.33254	0.00401	3.81457	0.00421	3.43311
0.00602	7.50125	0.00401	1.85688	0.00793	3.74006	0.00201	0.51186		0.00201	1.42269	0.00401468	3.22028	0.00602387	5.69335	0.00574	4.00342		0.00201	3.38459	0.00401	4.33622	0.00402	3.81693	0.00422	3.43524
0.00603	7.50599	0.00402	1.85793	0.00793	3.74271	0.00201	0.51236		0.00201	1.42329	0.0040167	3.22188	0.00602723	5.69753	0.00574	4.00656		0.00201	3.38673	0.00402	4.34046	0.00402	3.81923	0.00422	3.43731
0.00603	7.51022	0.00402	1.85842	0.00794	3.7448	0.00201	0.51236		0.00201	1.42444	0.00401905	3.22397	0.00603058	5.70177	0.00574	4.0097		0.00201	3.38883	0.00402	4.34464	0.00402	3.82213	0.00422	3.43992
0.00603	7.51495	0.00402	1.86002	0.00794	3.74744	0.00201	0.51236		0.00201	1.42559	0.00402106	3.22611	0.00603394	5.70545	0.00574	4.01288		0.00201	3.39196	0.00402	4.34833	0.00402	3.82444	0.00422	3.44199
0.00604	7.51864	0.00402	1.86106	0.00795	3.74958	0.00201	0.51291		0.00201	1.42674	0.00402341	3.22766	0.0060373	5.70969	0.00575	4.01657		0.00201	3.39356	0.00402	4.35202	0.00402	3.82674	0.00423	3.44406
0.00604	7.52283	0.00403	1.86161	0.00795	3.75167	0.00201	0.51346		0.00201	1.4279	0.00402576	3.2303	0.00604032	5.71338	0.00575	4.01971		0.00201	3.39565	0.00403	4.35625	0.00403	3.82909	0.00423	3.44619
0.00604	7.52756	0.00403	1.86266	0.00795	3.75481	0.00201	0.51346		0.00201	1.4291	0.00402777	3.23294	0.00604401	5.71811	0.00575	4.02235		0.00201	3.39779	0.00403	4.35994	0.00403	3.832	0.00423	3.4488
0.00605	7.53284	0.00403	1.86425	0.00796	3.75745	0.00202	0.51346		0.00202	1.42965	0.00403012	3.23503	0.00604703	5.7218	0.00576	4.02549		0.00202	3.39989	0.00403	4.36362	0.00403	3.8343	0.00423	3.45087
0.00605	7.53757	0.00403	1.86475	0.00796	3.75954	0.00202	0.5145		0.00202	1.4314	0.00403214	3.23717	0.00605073	5.72598	0.00576	4.02918		0.00202	3.40198	0.00403	4.36731	0.00403	3.83721	0.00424	3.45349
0.00605	7.54181	0.00403	1.86635	0.00797	3.76169	0.00202	0.51395		0.00202	1.43195	0.00403449	3.23926	0.00605375	5.72967	0.00576	4.03236		0.00202	3.40462	0.00403	4.3715	0.00404	3.84011	0.00424	3.4561
0.00606	7.54654	0.00404	1.86739	0.00797	3.76433	0.00202	0.5145		0.00202	1.43316	0.0040365	3.24136	0.0060571	5.7339	0.00577	4.0355		0.00202	3.40671	0.00404	4.37573	0.00404	3.84181	0.00424	3.45763
0.00606	7.55078	0.00404	1.86844	0.00798	3.76642	0.00202	0.515		0.00202	1.43431	0.00403885	3.24345	0.0060608	5.73809	0.00577	4.03869		0.00202	3.40831	0.00404	4.37992	0.00404	3.84471	0.00424	3.46024
0.00606	7.55551	0.00404	1.86899	0.00798	3.76851	0.00202	0.515		0.00202	1.43601	0.0040412	3.24609	0.00606382	5.74177	0.00577	4.04183		0.00202	3.41095	0.00404	4.3836	0.00404	3.84702	0.00424	3.46231
0.00607	7.55969	0.00404	1.87053	0.00799	3.77115	0.00202	0.515		0.00202	1.43601	0.00404322	3.24823	0.00606718	5.74601	0.00578	4.04502		0.00202	3.41304	0.00404	4.38729	0.00404	3.84937	0.00425	3.46443
0.00607	7.56443	0.00405	1.87163	0.00799	3.77325	0.00202	0.51555		0.00202	1.43776	0.00404557	3.24978	0.00607053	5.75019	0.00578	4.04816		0.00202	3.41513	0.00405	4.39152	0.00405	3.85282	0.00425	3.46754
0.00607	7.56921	0.00405	1.87267	0.008	3.77589	0.00202	0.51605		0.00202	1.43891	0.00404792	3.25192	0.00607389	5.75443	0.00578	4.0513		0.00202	3.41727	0.00405	4.39521	0.00405	3.85513	0.00425	3.46961
0.00608	7.57394	0.00405	1.87372	0.008	3.77798	0.00203	0.51555		0.00203	1.43951	0.00404993	3.25451	0.00607725	5.75866	0.00579	4.05498		0.00203	3.41991	0.00405	4.3989	0.00405	3.85863	0.00425	3.47277
0.00608	7.57813	0.00405	1.87477	0.008	3.78117	0.00203	0.51605		0.00203	1.44066	0.00405228	3.25665	0.00608027	5.76235	0.00579	4.05817		0.00203	3.42201	0.00405	4.40258	0.00405	3.86094	0.00426	3.47484
0.00608	7.58181	0.00405	1.87581	0.00801	3.78381	0.00203	0.51605		0.00203	1.44182	0.0040543	3.25929	0.00608396	5.76604	0.00579	4.06131		0.00203	3.4241	0.00405	4.40627	0.00406	3.86324	0.00426	3.47691
0.00609	7.58655	0.00406	1.87686	0.00801	3.7859	0.00203	0.51659		0.00203	1.44297	0.00405698	3.26084	0.00608698	5.77077	0.0058	4.0645		0.00203	3.42619	0.00406	4.40996	0.00406	3.86559	0.00426	3.47903
0.00609	7.59078	0.00406	1.87845	0.00802	3.78854	0.00203	0.51714		0.00203	1.44472	0.004059	3.26298	0.00609034	5.77446	0.0058	4.06764		0.00203	3.42833	0.00406	4.41414	0.00406	3.86844	0.00426	3.4816
0.00609	7.59551	0.00406	1.8795	0.00802	3.79013	0.00203	0.51659		0.00203	1.44532	0.00406101	3.26507	0.0060937	5.77864	0.0058	4.07083		0.00203	3.43097	0.00406	4.41838	0.00406	3.87135	0.00427	3.48421
0.0061	7.60025	0.00406	1.88054	0.00803	3.79223	0.00203	0.51659		0.00203	1.44647	0.00406336	3.26716	0.00609705	5.78233	0.0058	4.07451		0.00203	3.43357	0.00406	4.42261	0.00406	3.87425	0.00427	3.48683
0.0061	7.60498	0.00407	1.88159	0.00803	3.79487	0.00203	0.51764		0.00203	1.44762	0.00406571	3.2698	0.00610075	5.78602	0.00581	4.07815		0.00203	3.43571	0.00407	4.4263	0.00407	3.87655	0.00427	3.4889
0.0061	7.60922	0.00407	1.88269	0.00803	3.79801	0.00203	0.51714		0.00203	1.44878	0.00406806	3.2719	0.00610377	5.79025	0.00581	4.08079		0.00203	3.43725	0.00407	4.42999	0.00407	3.87946	0.00427	3.49151
0.00611	7.61395	0.00407	1.88373	0.00804	3.8001	0.00204	0.51764		0.00204	1.44938	0.00407007	3.27404	0.00610712	5.79394	0.00581	4.08398		0.00204	3.43989	0.00407	4.43417	0.00407	3.88236	0.00427	3.49413
0.00611	7.61868	0.00407	1.88423	0.00804	3.80169	0.00204	0.51819		0.00204	1.45053	0.00407209	3.27613	0.00611048	5.79812	0.00582	4.08712		0.00204	3.44253	0.00407	4.43786	0.00407	3.88527	0.00428	3.49674
0.00611	7.62292	0.00407	1.88583	0.00805	3.80433	0.00204	0.51869		0.00204	1.45223	0.00407444	3.27822	0.00611384	5.80236	0.00582	4.0908		0.00204	3.44517	0.00407	4.44209	0.00408	3.88757	0.00428	3.49881
0.00612	7.6271	0.00408	1.88687	0.00805	3.80697	0.00204	0.51923		0.00204	1.45283	0.00407679	3.28086	0.0061172	5.80604	0.00582	4.09399		0.00204	3.44677	0.00408	4.44628	0.00408	3.89047	0.00428	3.50143
0.00612	7.63134	0.00408	1.88742	0.00806	3.80907	0.00204	0.51869		0.00204	1.45398	0.0040788	3.28296	0.00612055	5.80973	0.00583	4.09658		0.00204	3.44886	0.00408	4.44996	0.00408	3.89338	0.00428	3.50404
0.00612	7.63607	0.00408	1.88847	0.00806	3.81116	0.00204	0.51869		0.00204	1.45513	0.00408115	3.2851	0.00612391	5.81391	0.00583	4.10027		0.00204	3.45095	0.00408	4.4542	0.00408	3.89628	0.00429	3.50666
0.00613	7.64135	0.00408	1.89006	0.00807	3.8133	0.00204	0.51923		0.00204	1.45574	0.00408317	3.28719	0.00612727	5.8176	0.00583	4.10396		0.00204	3.45305	0.00408	4.45734	0.00408	3.89919	0.00429	3.50927
0.00613	7.64554	0.00409	1.89111	0.00807	3.81539	0.00204	0.52028		0.00204	1.45749	0.00408552	3.28928	0.00613029	5.82184	0.00584	4.1066		0.00204	3.45519	0.00409	4.46207	0.00409	3.90149	0.00429	3.51134
0.00613	7.64977	0.00409	1.89215	0.00807	3.81749	0.00204	0.52028		0.00204	1.45864	0.00408787	3.29138	0.00613398	5.82607	0.00584	4.11028		0.00204	3.45728	0.00409	4.46526	0.00409	3.90439	0.00429	3.51395
0.00614	7.65395	0.00409	1.8932	0.00808	3.82013	0.00205	0.52028		0.00205	1.45979	0.00409022	3.29402	0.006137	5.82976	0.00584	4.11347		0.00205	3.45992	0.00409	4.46944	0.00409	3.9073	0.0043	3.51657
0.00614	7.65869	0.00409	1.89425	0.00808	3.82222	0.00205	0.52028		0.00205	1.46034	0.00409223	3.29611	0.00614069	5.83344	0.00585	4.11661		0.00205	3.46152	0.00409	4.47368	0.00409	3.9102	0.0043	3.51918
0.00614	7.66347	0.00409	1.89479	0.00809	3.82486	0.00205	0.52028		0.00205	1.46154	0.00409458	3.29825	0.00614372	5.83713	0.00585	4.1198		0.00205	3.46465	0.00409	4.47737	0.0041	3.91305	0.0043	3.52175
0.00615	7.66766	0.0041	1.89634	0.00809	3.82695	0.00205	0.52133		0.00205	1.46209	0.00409659	3.30089	0.00614707	5.84132	0.00585	4.12294		0.00205	3.46729	0.0041	4.48105	0.0041	3.91541	0.0043	3.52387
0.00615	7.67239	0.0041	1.89743	0.0081	3.82959	0.00205	0.52133		0.00205	1.46324	0.00409894	3.30298	0.00615043	5.845	0.00586	4.12663		0.00205	3.46889	0.0041	4.48524	0.0041	3.91831	0.00431	3.52648
0.00615	7.67712	0.0041	1.89848	0.0081	3.83119	0.00205	0.52188		0.00205	1.465	0.00410129	3.30508	0.00615379	5.84924	0.00586	4.12976		0.00205	3.47098	0.0041	4.48947	0.0041	3.92116	0.00431	3.52905
0.00616	7.68136	0.0041	1.89953	0.00811	3.83328	0.00205	0.52188		0.00205	1.46615	0.00410331	3.30717	0.00615714	5.85292	0.00586	4.13345		0.00205	3.47307	0.0041	4.49371	0.0041	3.92352	0.00431	3.53117
0.00616	7.68559	0.00411	1.90057	0.00811	3.83542	0.00205	0.52188		0.00205	1.4673	0.00410566	3.30931	0.0061605	5.85711	0.00587	4.13609		0.00205	3.47571	0.00411	4.49685	0.00411	3.92582	0.00431	3.53324
0.00616	7.69032	0.00411	1.90217	0.00811	3.83751	0.00205	0.52237		0.00205	1.46845	0.00410767	3.3114	0.00616386	5.8603	0.00587	4.13928		0.00205	3.47781	0.00411	4.50053	0.00411	3.92873	0.00431	3.53585
0.00617	7.69506	0.00411	1.90321	0.00812	3.84015	0.00206	0.52237		0.00206	1.46966	0.00411002	3.3135	0.00616722	5.86448	0.00587	4.14297		0.00206	3.47995	0.00411	4.50477	0.00411	3.93163	0.00432	3.53847
0.00617	7.69979	0.00411	1.90371	0.00812	3.8428	0.00206	0.52237		0.00206	1.47081	0.00411237	3.31564	0.00617057	5.86872	0.00587	4.14611		0.00206	3.48204	0.00411	4.50895	0.00411	3.93448	0.00432	3.54103
0.00617	7.70403	0.00411	1.90481	0.00813	3.84434	0.00206	0.52292		0.00206	1.47135	0.00411439	3.31773	0.00617393	5.8729	0.00588	4.14924		0.00206	3.48413	0.00411	4.51264	0.00412	3.93684	0.00432	3.54315
0.00618	7.70821	0.00412	1.90635	0.00813	3.84698	0.00206	0.52342		0.00206	1.47311	0.00411674	3.32037	0.00617695	5.87659	0.00588	4.15243		0.00206	3.48677	0.00412	4.51687	0.00412	3.93974	0.00432	3.54577
0.00618	7.71294	0.00412	1.9074	0.00814	3.84962	0.00206	0.52342		0.00206	1.47426	0.00411875	3.32246	0.00618031	5.87978	0.00588	4.15557		0.00206	3.48887	0.00412	4.52106	0.00412	3.94204	0.00433	3.54784
0.00618	7.71718	0.00412	1.90849	0.00814	3.85171	0.00206	0.52397		0.00206	1.47486	0.0041211	3.32456	0.00618366	5.88396	0.00589	4.15876		0.00206	3.49101	0.00412	4.52475	0.00412	3.94435	0.00433	3.54991
0.00619	7.72191	0.00412	1.90954	0.00815	3.85331	0.00206	0.52342		0.00206	1.47656	0.00412345	3.3267	0.00618702	5.8887	0.00589	4.16245		0.00206	3.4936	0.00412	4.52843	0.00412	3.94665	0.00433	3.55198
0.00619	7.72664	0.00413	1.91059	0.00815	3.85645	0.00206	0.52397		0.00206	1.47716	0.00412546	3.32879	0.00619071	5.89238	0.00589	4.16613		0.00206	3.49574	0.00413	4.53212	0.00413	3.94955	0.00433	3.5546
0.00619	7.73138	0.00413	1.91163	0.00816	3.85909	0.00206	0.52452		0.00206	1.47831	0.00412781	3.33088	0.00619374	5.89607	0.0059	4.16982		0.00206	3.49783	0.00413	4.53635	0.00413	3.95246	0.00434	3.55721
0.0062	7.73506	0.00413	1.91268	0.00816	3.86068	0.00207	0.52452		0.00207	1.47947	0.00413016	3.33352	0.00619709	5.89976	0.0059	4.17296		0.00207	3.49993	0.00413	4.54004	0.00413	3.95476	0.00434	3.55928
0.0062	7.74034	0.00413	1.91323	0.00816	3.86277	0.00207	0.52501		0.00207	1.48062	0.00413218	3.33617	0.00620045	5.90399	0.0059	4.1756		0.00207	3.50152	0.00413	4.54423	0.00413	3.95766	0.00434	3.5619
0.0062	7.74453	0.00413	1.91477	0.00817	3.86541	0.00207	0.52501		0.00207	1.48122	0.00413453	3.33826	0.00620381	5.90823	0.00591	4.17874		0.00207	3.50416	0.00413	4.54846	0.00414	3.96057	0.00434	3.56451
0.00621	7.74931	0.00414	1.91637	0.00817	3.86751	0.00207	0.52556		0.00207	1.48237	0.00413654	3.34035	0.00620716	5.91191	0.00591	4.18243		0.00207	3.50625	0.00414	4.5516	0.00414	3.96347	0.00435	3.56712
0.00621	7.7535	0.00414	1.91741	0.00818	3.86965	0.00207	0.52606		0.00207	1.48352	0.00413889	3.34249	0.00621052	5.9156	0.00591	4.18561		0.00207	3.50835	0.00414	4.55633	0.00414	3.96638	0.00435	3.56974
0.00621	7.75773	0.00414	1.91796	0.00818	3.87174	0.00207	0.52606		0.00207	1.48467	0.00414124	3.34459	0.00621388	5.91978	0.00592	4.1893		0.00207	3.51049	0.00414	4.56002	0.00414	3.96868	0.00435	3.57181
0.00622	7.76246	0.00414	1.91901	0.00819	3.87438	0.00207	0.52606		0.00207	1.48588	0.00414326	3.34668	0.00621724	5.92347	0.00592	4.19194		0.00207	3.51308	0.00414	4.56371	0.00414	3.97158	0.00435	3.57442
0.00622	7.76665	0.00415	1.9206	0.00819	3.87702	0.00207	0.52661		0.00207	1.48703	0.00414561	3.34932	0.00622059	5.92771	0.00592	4.19563		0.00207	3.51572	0.00415	4.56794	0.00415	3.97449	0.00435	3.57704
0.00622	7.77143	0.00415	1.9211	0.00819	3.87911	0.00207	0.52661		0.00207	1.48818	0.00414762	3.35141	0.00622395	5.93139	0.00593	4.19877		0.00207	3.51786	0.00415	4.57163	0.00415	3.97679	0.00436	3.57911
0.00623	7.77617	0.00415	1.92165	0.0082	3.88176	0.00208	0.52711		0.00208	1.48933	0.00414997	3.35405	0.00622697	5.93558	0.00593	4.20196		0.00208	3.51941	0.00415	4.57586	0.00415	3.97969	0.00436	3.58172
0.00623	7.78035	0.00415	1.92324	0.0082	3.8844	0.00208	0.52711		0.00208	1.48993	0.00415232	3.35565	0.00623066	5.93981	0.00593	4.20564		0.00208	3.52155	0.00415	4.5795	0.00415	3.982	0.00436	3.5838
0.00623	7.78508	0.00415	1.92429	0.00821	3.88649	0.00208	0.52765		0.00208	1.49048	0.00415467	3.35774	0.00623369	5.9435	0.00594	4.20878		0.00208	3.52469	0.00415	4.58373	0.00416	3.98605	0.00436	3.58745
0.00624	7.78932	0.00416	1.92583	0.00821	3.88858	0.00208	0.52765		0.00208	1.49223	0.00415669	3.36038	0.00623704	5.94768	0.00594	4.21192		0.00208	3.52733	0.00416	4.58797	0.00416	3.98841	0.00437	3.58957
0.00624	7.7946	0.00416	1.92693	0.00822	3.89067	0.00208	0.52765		0.00208	1.49339	0.0041587	3.36247	0.0062404	5.95087	0.00594	4.21511		0.00208	3.52892	0.00416	4.59166	0.00416	3.99071	0.00437	3.59164
0.00624	7.79878	0.00416	1.92797	0.00822	3.89331	0.00208	0.5282		0.00208	1.49454	0.00416105	3.36407	0.00624376	5.95561	0.00594	4.21879		0.00208	3.53047	0.00416	4.59534	0.00416	3.99361	0.00437	3.59425
0.00625	7.80302	0.00416	1.92847	0.00823	3.89595	0.00208	0.52925		0.00208	1.49569	0.0041634	3.36671	0.00624711	5.95929	0.00595	4.22144		0.00208	3.53311	0.00416	4.59953	0.00416	3.99707	0.00437	3.59736
0.00625	7.8072	0.00417	1.92952	0.00823	3.89805	0.00208	0.52925		0.00208	1.49684	0.00416575	3.36984	0.00625047	5.96348	0.00595	4.22457		0.00208	3.53575	0.00417	4.60376	0.00417	3.99937	0.00438	3.59943
0.00625	7.81194	0.00417	1.93061	0.00823	3.90019	0.00208	0.52975		0.00208	1.49799	0.00416776	3.37199	0.00625383	5.96771	0.00595	4.22771		0.00208	3.53784	0.00417	4.60795	0.00417	4.00227	0.00438	3.60205
0.00626	7.81617	0.00417	1.93166	0.00824	3.90283	0.00209	0.52925		0.00209	1.49859	0.00416978	3.37408	0.00625718	5.9714	0.00596	4.2309		0.00209	3.53998	0.00417	4.61163	0.00417	4.00518	0.00438	3.60466
0.00626	7.8209	0.00417	1.93321	0.00824	3.90492	0.00209	0.52925		0.00209	1.50035	0.00417213	3.37617	0.00626054	5.97563	0.00596	4.23459		0.00209	3.54208	0.00417	4.61532	0.00417	4.00808	0.00438	3.60727
0.00626	7.82564	0.00417	1.93375	0.00825	3.90756	0.00209	0.52975		0.00209	1.5015	0.00417448	3.37826	0.0062639	5.97877	0.00596	4.23773		0.00209	3.54417	0.00417	4.61955	0.00418	4.01099	0.00438	3.60989
0.00627	7.82987	0.00418	1.9348	0.00825	3.90966	0.00209	0.5303		0.00209	1.50204	0.00417683	3.38041	0.00626725	5.98301	0.00597	4.24092		0.00209	3.54681	0.00418	4.62324	0.00418	4.01329	0.00439	3.61196
0.00627	7.83406	0.00418	1.93639	0.00826	3.9123	0.00209	0.5303		0.00209	1.50325	0.00417884	3.3825	0.00627061	5.98719	0.00597	4.2446		0.00209	3.5489	0.00418	4.62743	0.00418	4.01559	0.00439	3.61403
0.00627	7.83884	0.00418	1.93689	0.00826	3.91439	0.00209	0.53079		0.00209	1.5044	0.00418119	3.38514	0.00627363	5.99143	0.00597	4.24724		0.00209	3.5505	0.00418	4.63111	0.00418	4.01849	0.00439	3.61664
0.00628	7.84407	0.00418	1.93849	0.00827	3.91703	0.00209	0.53079		0.00209	1.5061	0.00418321	3.38723	0.00627699	5.99561	0.00598	4.25038		0.00209	3.55314	0.00418	4.63535	0.00418	4.0214	0.00439	3.61926
0.00628	7.84831	0.00419	1.94008	0.00827	3.91967	0.00209	0.53079		0.00209	1.5067	0.00418556	3.38987	0.00628068	5.9993	0.00598	4.25407		0.00209	3.55578	0.00419	4.63958	0.00419	4.0243	0.0044	3.62187
0.00628	7.85249	0.00419	1.94058	0.00828	3.92176	0.00209	0.53079		0.00209	1.50785	0.00418791	3.39147	0.0062837	6.00353	0.00598	4.25721		0.00209	3.55787	0.00419	4.64272	0.00419	4.02721	0.0044	3.62449
[truncated: 42,035 more rows]

## Sheet: Fig 4 data
peak stress
	M20	M30	M40
[truncated: 4 more rows]

## Sheet: Fig 5 data
elastic modulus
[truncated: 5 more rows]

[truncated: 10 more sheets: Fig 6 data, Fig 7 data, Fig 8 data, Fig 9 data, Fig 10 data, Fig 11 data, Fig 12 data, Fig 17(a) data, Fig 20 data, Fig 21 data]
